# Supplementary material for: (1S,3R,8R)-2,2-Dibromo-3,7,7,10-tetra­methyl­tricyclo­[6.4.0.01,3]dodec-9-ene
Source: Acta Crystallogr Sect E Struct Rep Online. 2012 Jul 21;68(Pt 8):o2502. doi: 10.1107/S1600536812032333 (PMC3414955; doi:10.1107/S1600536812032333)
Supplement: Supplementary file 1 [file e-68-o2502-sup1.cif]

##############################################################################
#                                                                            #
# This CIF contains the data in a paper accepted for publication in          #
# Acta Crystallographica Section E. It conforms to the requirements of       #
# Notes for Authors for Acta Crystallographica Section E, and has been       #
# peer reviewed under the auspices of the IUCr Commission on Journals.       #
#                                                                            #
# Full details of the Crystallographic Information File format               #
# are given in the paper "The Crystallographic Information File (CIF):       #
# a New Standard Archive File for Crystallography" by S. R. Hall, F. H.      #
# Allen and I. D. Brown [Acta Cryst. (1991), A47, 655-685].                  #
#                                                                            #
# The current version of the core CIF dictionary is obtainable from          #
# ftp://ftp.iucr.org/pub/cif_core.dic.                                       #
#                                                                            #
# Software is freely available for graphical display of the structure(s)     #
# in this CIF. For information consult the CIF software page                 #
# http://www.iucr.org/resources/cif/software.                                #
#                                                                            #
# This file may be used for bona fide research purposes within the           #
# scientific community so long as proper attribution is given to the journal # 
# article from which it was obtained.                                        #
#                                                                            #
##############################################################################
data_I
_audit_creation_method     SHELXL-97
_chemical_name_systematic
;
(1<i>S</i>,3<i>R</i>,8<i>R</i>)-2,2-Dibromo-3,7,7,10-
tetramethyltricyclo[6.4.0.0^1,3^]dodec-9-ene
;
_chemical_name_common     ?
_chemical_formula_moiety     'C16 H24 Br2'
_chemical_formula_sum     'C16 H24 Br2'
_chemical_formula_iupac     'C16 H24 Br2'
_chemical_formula_weight     376.17
_chemical_melting_point     ?
_symmetry_cell_setting     orthorhombic
_symmetry_space_group_name_H-M     'P 21 21 21'
_symmetry_space_group_name_Hall     'P 2ac 2ab'
loop_
    _symmetry_equiv_pos_as_xyz
    'x, y, z'
    '-x+1/2, -y, z+1/2'
    '-x, y+1/2, -z+1/2'
    'x+1/2, -y+1/2, -z'
_cell_length_a     9.7464(14)
_cell_length_b     12.1633(16)
_cell_length_c     13.5352(18)
_cell_angle_alpha     90.00
_cell_angle_beta     90.00
_cell_angle_gamma     90.00
_cell_volume     1604.6(4)
_cell_formula_units_Z     4
_cell_measurement_reflns_used     17190
_cell_measurement_theta_min     2.6
_cell_measurement_theta_max     26.4
_cell_measurement_temperature     298(2)
_exptl_crystal_description     Prism
_exptl_crystal_colour     colourless
_exptl_crystal_size_max     0.78
_exptl_crystal_size_mid     0.66
_exptl_crystal_size_min     0.24
_exptl_crystal_density_diffrn     1.557
_exptl_crystal_density_meas     ?
_exptl_crystal_density_method     'not measured'
_exptl_crystal_F_000     760
_exptl_absorpt_coefficient_mu     5.035
_exptl_absorpt_correction_type     multi-scan
_exptl_absorpt_process_details     '(SADABS; Sheldrick, 2003)'
_exptl_absorpt_correction_T_min     0.2585
_exptl_absorpt_correction_T_max     0.7463
_exptl_special_details     ?
_diffrn_ambient_temperature     298(2)
_diffrn_radiation_type     MoK\a
_diffrn_radiation_wavelength     0.71073
_diffrn_radiation_source     'fine-focus sealed tube'
_diffrn_radiation_monochromator     graphite
_diffrn_measurement_device_type     'Bruker APEXII CCD'
_diffrn_measurement_method     '\w and \f'
_diffrn_detector_area_resol_mean     ?
_diffrn_reflns_number     17190
_diffrn_reflns_av_R_equivalents     0.0856
_diffrn_reflns_av_sigmaI/netI     0.0538
_diffrn_reflns_theta_min     2.58
_diffrn_reflns_theta_max     26.36
_diffrn_reflns_theta_full     26.36
_diffrn_measured_fraction_theta_max     0.998
_diffrn_measured_fraction_theta_full     0.998
_diffrn_reflns_limit_h_min     -12
_diffrn_reflns_limit_h_max     12
_diffrn_reflns_limit_k_min     -15
_diffrn_reflns_limit_k_max     15
_diffrn_reflns_limit_l_min     -16
_diffrn_reflns_limit_l_max     16
_refine_special_details
;
Refinement of <i>F</i>^2^ against ALL reflections. The weighted <i>R</i>-factor
<i>wR</i> and goodness of fit <i>S</i> are based on <i>F</i>^2^, conventional
<i>R</i>-factors <i>R</i> are based on <i>F</i>, with <i>F</i> set to zero for
negative <i>F</i>^2^. The threshold expression of <i>F</i>^2^ >
2\s(<i>F</i>^2^) is used only for calculating <i>R</i>-factors(gt) <i>etc</i>.
and is not relevant to the choice of reflections for refinement.
<i>R</i>-factors based on <i>F</i>^2^ are statistically about twice as large
as those based on <i>F</i>, and <i>R</i>- factors based on ALL data will be
even larger.
;
_reflns_number_total     3254
_reflns_number_gt     2281
_reflns_threshold_expression     I>2sigma(I)
_refine_ls_structure_factor_coef     Fsqd
_refine_ls_matrix_type     full
_refine_ls_R_factor_all     0.0929
_refine_ls_R_factor_gt     0.0487
_refine_ls_wR_factor_gt     0.1114
_refine_ls_wR_factor_ref     0.1322
_refine_ls_goodness_of_fit_ref     1.062
_refine_ls_restrained_S_all     1.062
_refine_ls_number_reflns     3254
_refine_ls_number_parameters     167
_refine_ls_number_restraints     0
_refine_ls_hydrogen_treatment     constr
_refine_ls_weighting_scheme     calc
_refine_ls_weighting_details
         'calc w=1/[\s^2^(Fo^2^)+(0.0682P)^2^+0.6114P] where P=(Fo^2^+2Fc^2^)/3'
_atom_sites_solution_hydrogens     geom
_atom_sites_solution_primary     direct
_atom_sites_solution_secondary     difmap
_refine_ls_shift/su_max     0.000
_refine_ls_shift/su_mean     0.000
_refine_diff_density_max     0.846
_refine_diff_density_min     -1.046
_refine_ls_extinction_method     none
_refine_ls_extinction_coef     ?
_refine_ls_abs_structure_details     'Flack (1983), 1380 Friedel pairs'
_refine_ls_abs_structure_Flack     0.07(2)
loop_
    _atom_type_symbol
    _atom_type_description
    _atom_type_scat_dispersion_real
    _atom_type_scat_dispersion_imag
    _atom_type_scat_source
    'C' 'C' 0.0033 0.0016
                         'International Tables Vol C Tables 4.2.6.8 and 6.1.1.4'
    'H' 'H' 0.0000 0.0000
                         'International Tables Vol C Tables 4.2.6.8 and 6.1.1.4'
    'Cl' 'Cl' 0.1484 0.1585
                         'International Tables Vol C Tables 4.2.6.8 and 6.1.1.4'
_computing_data_collection     'APEX2 (Bruker, 2009)'
_computing_cell_refinement     'SAINT-Plus (Bruker, 2009)'
_computing_data_reduction     'SAINT-Plus (Bruker, 2009)'
_computing_structure_solution     'SHELXS97 (Sheldrick, 2008)'
_computing_structure_refinement     'SHELXL97 (Sheldrick, 2008)'
_computing_molecular_graphics     'ORTEP-3 for Windows (Farrugia, 1997)'
_computing_publication_material     'WinGX (Farrugia, 1999)'
loop_
    _atom_site_type_symbol
    _atom_site_label
    _atom_site_fract_x
    _atom_site_fract_y
    _atom_site_fract_z
    _atom_site_U_iso_or_equiv
    _atom_site_adp_type
    _atom_site_calc_flag
    _atom_site_refinement_flags
    _atom_site_occupancy
    _atom_site_symmetry_multiplicity
    _atom_site_disorder_assembly
    _atom_site_disorder_group
    C C1 0.3347(7) 0.6855(4) 0.2295(4) 0.0321(13) Uani d . 1 1 . .
    C C2 0.4162(7) 0.7675(5) 0.1685(5) 0.0368(15) Uani d . 1 1 . .
    C C3 0.3869(8) 0.6562(5) 0.1251(5) 0.0413(15) Uani d . 1 1 . .
    C C4 0.2801(8) 0.6488(6) 0.0455(5) 0.0486(19) Uani d . 1 1 . .
    H H4A 0.3251 0.6479 -0.0185 0.058 Uiso calc R 1 1 . .
    H H4B 0.2221 0.7135 0.0482 0.058 Uiso calc R 1 1 . .
    C C5 0.1901(11) 0.5455(7) 0.0554(6) 0.067(2) Uani d . 1 1 . .
    H H5A 0.2369 0.4842 0.0243 0.080 Uiso calc R 1 1 . .
    H H5B 0.1049 0.5575 0.0199 0.080 Uiso calc R 1 1 . .
    C C6 0.1559(10) 0.5140(6) 0.1633(6) 0.062(2) Uani d . 1 1 . .
    H H6A 0.2404 0.4906 0.1948 0.074 Uiso calc R 1 1 . .
    H H6B 0.0953 0.4507 0.1616 0.074 Uiso calc R 1 1 . .
    C C7 0.0886(7) 0.6022(6) 0.2302(5) 0.0480(17) Uani d . 1 1 . .
    C C8 0.1814(6) 0.7070(5) 0.2427(4) 0.0340(13) Uani d . 1 1 . .
    H H8 0.1550 0.7576 0.1897 0.041 Uiso calc R 1 1 . .
    C C9 0.1592(8) 0.7681(5) 0.3381(5) 0.0457(17) Uani d . 1 1 . .
    H H9 0.0743 0.8016 0.3471 0.055 Uiso calc R 1 1 . .
    C C10 0.2497(7) 0.7784(5) 0.4100(5) 0.0424(17) Uani d . 1 1 . .
    C C11 0.3862(7) 0.7238(5) 0.4053(4) 0.0399(16) Uani d . 1 1 . .
    H H11A 0.4029 0.6870 0.4678 0.048 Uiso calc R 1 1 . .
    H H11B 0.4561 0.7798 0.3974 0.048 Uiso calc R 1 1 . .
    C C12 0.4011(8) 0.6409(4) 0.3229(4) 0.0349(14) Uani d . 1 1 . .
    H H12A 0.3576 0.5723 0.3417 0.042 Uiso calc R 1 1 . .
    H H12B 0.4976 0.6265 0.3109 0.042 Uiso calc R 1 1 . .
    C C13 0.2240(10) 0.8474(8) 0.4997(7) 0.075(3) Uani d . 1 1 . .
    H H13A 0.1371 0.8839 0.4932 0.113 Uiso calc R 1 1 . .
    H H13B 0.2955 0.9013 0.5060 0.113 Uiso calc R 1 1 . .
    H H13C 0.2229 0.8014 0.5573 0.113 Uiso calc R 1 1 . .
    C C14 0.0598(10) 0.5426(7) 0.3284(7) 0.072(3) Uani d . 1 1 . .
    H H14A 0.0060 0.4779 0.3159 0.108 Uiso calc R 1 1 . .
    H H14B 0.0103 0.5907 0.3718 0.108 Uiso calc R 1 1 . .
    H H14C 0.1451 0.5219 0.3586 0.108 Uiso calc R 1 1 . .
    C C15 -0.0479(10) 0.6373(8) 0.1882(9) 0.092(3) Uani d . 1 1 . .
    H H15A -0.0345 0.6672 0.1232 0.138 Uiso calc R 1 1 . .
    H H15B -0.0880 0.6923 0.2301 0.138 Uiso calc R 1 1 . .
    H H15C -0.1079 0.5749 0.1844 0.138 Uiso calc R 1 1 . .
    C C16 0.5021(8) 0.5748(6) 0.1134(6) 0.058(2) Uani d . 1 1 . .
    H H16A 0.5482 0.5876 0.0518 0.088 Uiso calc R 1 1 . .
    H H16B 0.4656 0.5015 0.1142 0.088 Uiso calc R 1 1 . .
    H H16C 0.5660 0.5834 0.1668 0.088 Uiso calc R 1 1 . .
    Br Br1 0.33615(9) 0.89924(6) 0.11733(6) 0.0589(3) Uani d . 1 1 . .
    Br Br2 0.60263(7) 0.80174(6) 0.20570(6) 0.0556(2) Uani d . 1 1 . .
loop_
    _atom_site_aniso_label
    _atom_site_aniso_U_11
    _atom_site_aniso_U_22
    _atom_site_aniso_U_33
    _atom_site_aniso_U_12
    _atom_site_aniso_U_13
    _atom_site_aniso_U_23
    C1 0.037(3) 0.027(3) 0.033(3) 0.000(3) -0.005(3) 0.001(2)
    C2 0.039(4) 0.036(3) 0.035(3) -0.004(3) -0.003(3) 0.006(2)
    C3 0.045(4) 0.043(3) 0.036(3) -0.005(3) 0.003(4) -0.002(3)
    C4 0.060(6) 0.056(4) 0.030(3) -0.016(4) -0.007(4) -0.002(3)
    C5 0.081(7) 0.074(5) 0.046(4) -0.020(5) -0.010(5) -0.015(4)
    C6 0.071(6) 0.056(4) 0.058(4) -0.021(4) -0.011(5) -0.006(4)
    C7 0.038(4) 0.058(4) 0.048(4) -0.012(4) -0.003(4) 0.004(3)
    C8 0.028(4) 0.040(3) 0.034(3) 0.000(3) -0.004(3) 0.003(2)
    C9 0.031(4) 0.041(3) 0.065(4) 0.007(3) 0.017(4) -0.008(3)
    C10 0.039(4) 0.048(4) 0.040(4) -0.012(3) 0.007(3) -0.007(3)
    C11 0.038(4) 0.052(4) 0.030(3) -0.001(3) -0.007(3) -0.002(2)
    C12 0.036(4) 0.033(3) 0.036(3) 0.002(3) -0.001(3) 0.002(2)
    C13 0.067(6) 0.089(6) 0.070(6) -0.011(5) 0.019(5) -0.045(5)
    C14 0.063(6) 0.076(5) 0.077(6) -0.025(4) -0.004(5) 0.013(4)
    C15 0.051(6) 0.099(7) 0.127(9) -0.014(5) -0.034(7) 0.009(6)
    C16 0.059(5) 0.057(4) 0.060(5) 0.009(4) 0.023(4) -0.012(4)
    Br1 0.0687(6) 0.0419(3) 0.0662(5) -0.0017(4) -0.0037(4) 0.0198(3)
    Br2 0.0369(4) 0.0639(4) 0.0661(5) -0.0149(3) 0.0047(4) 0.0019(4)
_geom_special_details
;
All s.u.'s (except the s.u. in the dihedral angle between two l.s. planes) are
estimated using the full covariance matrix. The cell s.u.'s are taken into
account individually in the estimation of s.u.'s in distances, angles and
torsion angles; correlations between s.u.'s in cell parameters are only used
when they are defined by crystal symmetry. An approximate (isotropic)
treatment of cell s.u.'s is used for estimating s.u.'s involving l.s. planes.
;
loop_
    _geom_bond_atom_site_label_1
    _geom_bond_atom_site_label_2
    _geom_bond_site_symmetry_2
    _geom_bond_distance
    _geom_bond_publ_flag
    C1 C2 . 1.519(8) ?
    C1 C12 . 1.520(8) ?
    C1 C8 . 1.527(9) ?
    C1 C3 . 1.545(9) ?
    C2 C3 . 1.503(8) ?
    C2 Br1 . 1.913(6) ?
    C2 Br2 . 1.931(7) ?
    C3 C4 . 1.501(10) ?
    C3 C16 . 1.505(10) ?
    C4 C5 . 1.539(11) ?
    C4 H4A . 0.9700 ?
    C4 H4B . 0.9700 ?
    C5 C6 . 1.546(12) ?
    C5 H5A . 0.9700 ?
    C5 H5B . 0.9700 ?
    C6 C7 . 1.550(11) ?
    C6 H6A . 0.9700 ?
    C6 H6B . 0.9700 ?
    C7 C15 . 1.508(12) ?
    C7 C14 . 1.539(11) ?
    C7 C8 . 1.573(9) ?
    C8 C9 . 1.506(9) ?
    C8 H8 . 0.9800 ?
    C9 C10 . 1.319(10) ?
    C9 H9 . 0.9300 ?
    C10 C11 . 1.488(10) ?
    C10 C13 . 1.497(9) ?
    C11 C12 . 1.510(8) ?
    C11 H11A . 0.9700 ?
    C11 H11B . 0.9700 ?
    C12 H12A . 0.9700 ?
    C12 H12B . 0.9700 ?
    C13 H13A . 0.9600 ?
    C13 H13B . 0.9600 ?
    C13 H13C . 0.9600 ?
    C14 H14A . 0.9600 ?
    C14 H14B . 0.9600 ?
    C14 H14C . 0.9600 ?
    C15 H15A . 0.9600 ?
    C15 H15B . 0.9600 ?
    C15 H15C . 0.9600 ?
    C16 H16A . 0.9600 ?
    C16 H16B . 0.9600 ?
    C16 H16C . 0.9600 ?
loop_
    _geom_angle_atom_site_label_1
    _geom_angle_atom_site_label_2
    _geom_angle_atom_site_label_3
    _geom_angle_site_symmetry_1
    _geom_angle_site_symmetry_3
    _geom_angle
    _geom_angle_publ_flag
    C2 C1 C12 . . 117.6(6) ?
    C2 C1 C8 . . 117.5(5) ?
    C12 C1 C8 . . 112.4(5) ?
    C2 C1 C3 . . 58.8(4) ?
    C12 C1 C3 . . 122.6(5) ?
    C8 C1 C3 . . 118.0(5) ?
    C3 C2 C1 . . 61.5(4) ?
    C3 C2 Br1 . . 122.4(5) ?
    C1 C2 Br1 . . 122.2(5) ?
    C3 C2 Br2 . . 118.4(5) ?
    C1 C2 Br2 . . 119.5(4) ?
    Br1 C2 Br2 . . 107.3(3) ?
    C4 C3 C2 . . 117.8(6) ?
    C4 C3 C16 . . 113.8(6) ?
    C2 C3 C16 . . 119.4(7) ?
    C4 C3 C1 . . 116.3(6) ?
    C2 C3 C1 . . 59.8(4) ?
    C16 C3 C1 . . 119.6(6) ?
    C3 C4 C5 . . 112.4(6) ?
    C3 C4 H4A . . 109.1 ?
    C5 C4 H4A . . 109.1 ?
    C3 C4 H4B . . 109.1 ?
    C5 C4 H4B . . 109.1 ?
    H4A C4 H4B . . 107.8 ?
    C4 C5 C6 . . 114.1(6) ?
    C4 C5 H5A . . 108.7 ?
    C6 C5 H5A . . 108.7 ?
    C4 C5 H5B . . 108.7 ?
    C6 C5 H5B . . 108.7 ?
    H5A C5 H5B . . 107.6 ?
    C5 C6 C7 . . 118.2(7) ?
    C5 C6 H6A . . 107.8 ?
    C7 C6 H6A . . 107.8 ?
    C5 C6 H6B . . 107.8 ?
    C7 C6 H6B . . 107.8 ?
    H6A C6 H6B . . 107.1 ?
    C15 C7 C14 . . 107.4(8) ?
    C15 C7 C6 . . 110.4(7) ?
    C14 C7 C6 . . 104.8(6) ?
    C15 C7 C8 . . 108.6(6) ?
    C14 C7 C8 . . 113.2(6) ?
    C6 C7 C8 . . 112.3(6) ?
    C9 C8 C1 . . 109.0(5) ?
    C9 C8 C7 . . 114.2(5) ?
    C1 C8 C7 . . 114.3(5) ?
    C9 C8 H8 . . 106.2 ?
    C1 C8 H8 . . 106.2 ?
    C7 C8 H8 . . 106.2 ?
    C10 C9 C8 . . 125.7(6) ?
    C10 C9 H9 . . 117.2 ?
    C8 C9 H9 . . 117.2 ?
    C9 C10 C11 . . 121.6(6) ?
    C9 C10 C13 . . 122.6(7) ?
    C11 C10 C13 . . 115.7(7) ?
    C10 C11 C12 . . 114.6(6) ?
    C10 C11 H11A . . 108.6 ?
    C12 C11 H11A . . 108.6 ?
    C10 C11 H11B . . 108.6 ?
    C12 C11 H11B . . 108.6 ?
    H11A C11 H11B . . 107.6 ?
    C11 C12 C1 . . 109.6(5) ?
    C11 C12 H12A . . 109.8 ?
    C1 C12 H12A . . 109.8 ?
    C11 C12 H12B . . 109.8 ?
    C1 C12 H12B . . 109.8 ?
    H12A C12 H12B . . 108.2 ?
    C10 C13 H13A . . 109.5 ?
    C10 C13 H13B . . 109.5 ?
    H13A C13 H13B . . 109.5 ?
    C10 C13 H13C . . 109.5 ?
    H13A C13 H13C . . 109.5 ?
    H13B C13 H13C . . 109.5 ?
    C7 C14 H14A . . 109.5 ?
    C7 C14 H14B . . 109.5 ?
    H14A C14 H14B . . 109.5 ?
    C7 C14 H14C . . 109.5 ?
    H14A C14 H14C . . 109.5 ?
    H14B C14 H14C . . 109.5 ?
    C7 C15 H15A . . 109.5 ?
    C7 C15 H15B . . 109.5 ?
    H15A C15 H15B . . 109.5 ?
    C7 C15 H15C . . 109.5 ?
    H15A C15 H15C . . 109.5 ?
    H15B C15 H15C . . 109.5 ?
    C3 C16 H16A . . 109.5 ?
    C3 C16 H16B . . 109.5 ?
    H16A C16 H16B . . 109.5 ?
    C3 C16 H16C . . 109.5 ?
    H16A C16 H16C . . 109.5 ?
    H16B C16 H16C . . 109.5 ?
_iucr_refine_instructions_details
;
TITL EL_MOH_F in P2(1)2(1)2(1)
CELL  0.71073   9.7464  12.1633  13.5352   90.000   90.000   90.000
ZERR     4.00   0.0014   0.0016   0.0018    0.000    0.000    0.000
LATT  -1
SYMM  1/2 - X, - Y, 1/2 + Z
SYMM  - X, 1/2 + Y, 1/2 - Z
SYMM  1/2 + X, 1/2 - Y, - Z
SFAC  C    H    BR
UNIT  64   96   8
MERG   2
OMIT     0   1   1
SHEL   40   0.8
FMAP   2
PLAN   25
ACTA    52.80
BOND   $H
L.S.  10
WGHT    0.068200    0.611400
FVAR       0.19252
MOLE    1
C1    1    0.334666    0.685467    0.229526    11.00000    0.03689    0.02692 =
         0.03263    0.00129   -0.00480    0.00032
C2    1    0.416213    0.767457    0.168497    11.00000    0.03939    0.03627 =
         0.03474    0.00581   -0.00340   -0.00385
C3    1    0.386890    0.656182    0.125051    11.00000    0.04476    0.04311 =
         0.03597   -0.00158    0.00341   -0.00473
C4    1    0.280122    0.648777    0.045459    11.00000    0.06010    0.05585 =
         0.02989   -0.00205   -0.00739   -0.01588
AFIX  23
H4A   2    0.325120    0.647937   -0.018458    11.00000   -1.20000
H4B   2    0.222147    0.713523    0.048238    11.00000   -1.20000
AFIX   0
C5    1    0.190065    0.545453    0.055416    11.00000    0.08056    0.07383 =
         0.04581   -0.01530   -0.00984   -0.01973
AFIX  23
H5A   2    0.236875    0.484178    0.024311    11.00000   -1.20000
H5B   2    0.104943    0.557484    0.019892    11.00000   -1.20000
AFIX   0
C6    1    0.155880    0.514003    0.163296    11.00000    0.07070    0.05625 =
         0.05775   -0.00561   -0.01099   -0.02060
AFIX  23
H6A   2    0.240361    0.490629    0.194824    11.00000   -1.20000
H6B   2    0.095317    0.450748    0.161603    11.00000   -1.20000
AFIX   0
C7    1    0.088558    0.602184    0.230214    11.00000    0.03849    0.05769 =
         0.04782    0.00427   -0.00273   -0.01161
C8    1    0.181441    0.707006    0.242680    11.00000    0.02801    0.03969 =
         0.03436    0.00292   -0.00430   -0.00042
AFIX  13
H8    2    0.155009    0.757642    0.189676    11.00000   -1.20000
AFIX   0
C9    1    0.159194    0.768144    0.338101    11.00000    0.03147    0.04064 =
         0.06507   -0.00773    0.01725    0.00716
AFIX  43
H9    2    0.074291    0.801560    0.347135    11.00000   -1.20000
AFIX   0
C10   1    0.249671    0.778402    0.409954    11.00000    0.03917    0.04782 =
         0.04021   -0.00746    0.00724   -0.01189
C11   1    0.386160    0.723752    0.405322    11.00000    0.03789    0.05219 =
         0.02966   -0.00209   -0.00731   -0.00132
AFIX  23
H11A  2    0.402862    0.686954    0.467754    11.00000   -1.20000
H11B  2    0.456141    0.779772    0.397435    11.00000   -1.20000
AFIX   0
C12   1    0.401146    0.640935    0.322932    11.00000    0.03572    0.03269 =
         0.03642    0.00168   -0.00132    0.00243
AFIX  23
H12A  2    0.357607    0.572337    0.341716    11.00000   -1.20000
H12B  2    0.497604    0.626541    0.310921    11.00000   -1.20000
AFIX   0
C13   1    0.223996    0.847448    0.499655    11.00000    0.06666    0.08860 =
         0.07023   -0.04462    0.01921   -0.01108
AFIX 137
H13A  2    0.137115    0.883940    0.493233    11.00000   -1.50000
H13B  2    0.295517    0.901257    0.505978    11.00000   -1.50000
H13C  2    0.222895    0.801416    0.557263    11.00000   -1.50000
AFIX   0
C14   1    0.059769    0.542593    0.328361    11.00000    0.06299    0.07597 =
         0.07660    0.01341   -0.00354   -0.02488
AFIX 137
H14A  2    0.005996    0.477943    0.315875    11.00000   -1.50000
H14B  2    0.010295    0.590735    0.371833    11.00000   -1.50000
H14C  2    0.145058    0.521933    0.358594    11.00000   -1.50000
AFIX   0
C15   1   -0.047855    0.637323    0.188182    11.00000    0.05098    0.09894 =
         0.12691    0.00944   -0.03422   -0.01407
AFIX 137
H15A  2   -0.034519    0.667186    0.123235    11.00000   -1.50000
H15B  2   -0.087982    0.692251    0.230124    11.00000   -1.50000
H15C  2   -0.107906    0.574901    0.184428    11.00000   -1.50000
AFIX   0
C16   1    0.502099    0.574797    0.113419    11.00000    0.05871    0.05684 =
         0.05955   -0.01166    0.02263    0.00907
AFIX 137
H16A  2    0.548166    0.587574    0.051788    11.00000   -1.50000
H16B  2    0.465613    0.501491    0.114213    11.00000   -1.50000
H16C  2    0.565998    0.583419    0.166836    11.00000   -1.50000
AFIX   0
BR1   3    0.336155    0.899240    0.117334    11.00000    0.06872    0.04186 =
         0.06623    0.01982   -0.00370   -0.00170
BR2   3    0.602629    0.801738    0.205702    11.00000    0.03694    0.06389 =
         0.06607    0.00192    0.00472   -0.01485
HKLF    4
REM  EL_MOH_F in P2(1)2(1)2(1)
REM R1 =  0.0487 for   2281 Fo > 4sig(Fo)  and  0.0929 for all   3254 data
REM    167 parameters refined using      0 restraints
END
WGHT      0.0675      0.4820
REM Highest difference peak  0.846,  deepest hole -1.046,  1-sigma level  0.129
Q1    1   0.6680  0.7369  0.2046  11.00000  0.05    0.85
Q2    1   0.6647  0.8444  0.2041  11.00000  0.05    0.76
Q3    1   0.5364  0.8580  0.2006  11.00000  0.05    0.76
Q4    1   0.2642  0.8525  0.1180  11.00000  0.05    0.75
Q5    1   0.4058  0.8519  0.1185  11.00000  0.05    0.74
Q6    1   0.5430  0.7408  0.2027  11.00000  0.05    0.69
Q7    1   0.2733  0.9581  0.1177  11.00000  0.05    0.61
Q8    1   0.4045  0.9600  0.1178  11.00000  0.05    0.60
Q9    1   0.6969  0.8387  0.1248  11.00000  0.05    0.44
Q10   1   0.0456  0.5967  0.1151  11.00000  0.05    0.42
Q11   1   0.0497  0.8131  0.2157  11.00000  0.05    0.38
Q12   1   0.1572  0.8277  0.0827  11.00000  0.05    0.37
Q13   1  -0.0484  0.7326  0.0737  11.00000  0.05    0.35
Q14   1   0.3455  1.0045  0.5380  11.00000  0.05    0.34
Q15   1   0.3962  0.6953 -0.1194  11.00000  0.05    0.34
Q16   1   0.4972  0.8027  0.1388  11.00000  0.05    0.34
Q17   1  -0.0612  0.6819  0.2598  11.00000  0.05    0.33
Q18   1   0.1092  0.7821  0.1457  11.00000  0.05    0.33
Q19   1  -0.1360  0.6001  0.3393  11.00000  0.05    0.33
Q20   1   0.1031  0.8640  0.1250  11.00000  0.05    0.32
Q21   1   0.0517  0.8476  0.3239  11.00000  0.05    0.32
Q22   1  -0.1558  0.7779  0.2032  11.00000  0.05    0.32
Q23   1   0.1313  0.3958  0.1975  11.00000  0.05    0.32
Q24   1   0.0816  0.6812  0.4542  11.00000  0.05    0.31
Q25   1   0.1218  0.6531  0.2344  11.00000  0.05    0.31
;
data_global
_journal_date_recd_electronic     2012-07-11
_journal_date_accepted     2012-07-16
_journal_name_full     'Acta Crystallographica, Section E'
_journal_year     2012
_journal_volume     68
_journal_issue      8
_journal_page_first     o2502
_journal_page_last     o2502
_journal_paper_category     QO
_journal_paper_doi     10.1107/S1600536812032333
_journal_coeditor_code     IM2394
_publ_contact_author_name     'Dr Lassaba Ess\^ediya '
_publ_contact_author_address
;
Laboratoire de Chimie des Substances Naturelles
"Unit\'e Associ\'e au CNRST (URAC16)"
Facult\'e des Sciences Semlalia,
BP 2390 Bd My Abdellah,
40000 Marrakech
Morocco
;
_publ_contact_author_email     'berraho@uca.ma'
_publ_contact_author_fax     '0021224437408'
_publ_contact_author_phone     '0021224434649'
_publ_section_title
;\
(1<i>S</i>,3<i>R</i>,8<i>R</i>)-2,2-Dibromo-3,7,7,10-\
tetramethyltricyclo[6.4.0.0^1,3^]dodec-9-ene
;
loop_
    _publ_author_name
    _publ_author_address
    'Benharref, Ahmed'
;
Laboratoire de Chimie des Substances Naturelles
"Unit\'e Associ\'e au CNRST (URAC16)"
Facult\'e des Sciences Semlalia,
BP 2390 Bd My Abdellah,
40000 Marrakech
Morocco
;
    'El Ammari, Lahcen'
;
Laboratoire de Chimie du Solide Appliqu\'ee
Facult\'e des Sciences
Avenue Ibn Battouta BP 1014 Rabat, Morocco
;
    'Lassaba, Ess\^ediya'
;
Laboratoire de Chimie des Substances Naturelles
"Unit\'e Associ\'e au CNRST (URAC16)"
Facult\'e des Sciences Semlalia,
BP 2390 Bd My Abdellah,
40000 Marrakech
Morocco
;
    'Ourhriss, Najia'
;
Laboratoire de Chimie des Substances Naturelles
"Unit\'e Associ\'e au CNRST (URAC16)"
Facult\'e des Sciences Semlalia,
BP 2390 Bd My Abdellah,
40000 Marrakech
Morocco
;
    'Berraho, Moha'
;
Laboratoire de Chimie des Substances Naturelles
"Unit\'e Associ\'e au CNRST (URAC16)"
Facult\'e des Sciences Semlalia,
BP 2390 Bd My Abdellah,
40000 Marrakech
Morocco
;
