# Supplementary material for: (1S,3R,8R)-2,2-Dibromo-3,7,7,10-tetra­methyl­tricyclo­[6.4.0.01,3]dodec-9-ene
Source: Acta Crystallogr Sect E Struct Rep Online. 2012 Jul 21;68(Pt 8):o2502. doi: 10.1107/S1600536812032333 (PMC3414955; doi:10.1107/S1600536812032333)
Supplement: Supplementary file 2 [file e-68-o2502-Isup2.hkl]

#
# h,k,l, Fc-squared, Fo-squared, sigma(Fo-squared) and status flag
#
data_I
_shelx_title ' EL_MOH_F in P2(1)2(1)2(1)'
_shelx_refln_list_code          4
_shelx_F_calc_maximum      153.92
_exptl_crystal_F_000       760.00
_reflns_d_resolution_high  0.8003
 
loop_
 _symmetry_equiv_pos_as_xyz
 'x, y, z'
 '-x+1/2, -y, z+1/2'
 '-x, y+1/2, -z+1/2'
 'x+1/2, -y+1/2, -z'
 
_cell_length_a     9.7464
_cell_length_b    12.1633
_cell_length_c    13.5352
_cell_angle_alpha  90.000
_cell_angle_beta   90.000
_cell_angle_gamma  90.000
 
_shelx_F_squared_multiplier     1.000
 
loop_
 _refln_index_h
 _refln_index_k
 _refln_index_l
 _refln_F_squared_calc
 _refln_F_squared_meas
 _refln_F_squared_sigma
 _refln_observed_status
   2   0   0     1628.91     1300.88     61.45 o
   4   0   0    23691.33    23028.72   1051.23 o
   6   0   0       51.16       61.53     14.50 o
   8   0   0       61.15       13.38     40.83 o
  10   0   0      601.40      626.62    126.81 o
   1   1   0      348.24      188.78     22.81 o
   2   1   0       92.14       67.76      7.12 o
   3   1   0     3429.28     3341.95     86.64 o
   4   1   0     2651.90     2332.22     75.04 o
   5   1   0     1267.21     1129.83     44.35 o
   6   1   0      755.99      656.26     28.01 o
   7   1   0     2353.60     2187.81     87.10 o
   8   1   0     2426.35     1990.62     96.20 o
   9   1   0      315.62      243.69     77.65 o
  10   1   0       58.46       85.05     65.54 o
  11   1   0      216.75      202.43     43.58 o
  12   1   0      328.82      447.89     93.63 o
   0   2   0    14657.14    14073.00    374.94 o
   1   2   0    11237.86    10795.92    223.45 o
   2   2   0       14.31       26.52      5.04 o
   3   2   0     7760.72     7214.32    161.99 o
   4   2   0     4478.42     4522.57    102.74 o
   5   2   0      661.71      576.72     21.70 o
   6   2   0     4142.85     3872.00     97.80 o
   7   2   0       38.52        7.84     13.42 o
   8   2   0      635.44      577.16     54.15 o
   9   2   0      278.13      388.25     42.86 o
  10   2   0      683.94      823.82    109.53 o
  11   2   0      255.44      335.02     84.31 o
  12   2   0        8.55      664.51    127.50 o
   1   3   0      294.92      265.54      9.66 o
   2   3   0    14885.54    14022.82    330.14 o
   3   3   0     7353.94     7474.12    177.41 o
   4   3   0     4687.36     5057.82    115.15 o
   5   3   0       44.26       90.00     10.71 o
   6   3   0      915.82      918.78     31.79 o
   7   3   0     3929.09     3800.53    123.29 o
   8   3   0      241.37      210.14     24.33 o
   9   3   0      623.87      679.70     60.24 o
  10   3   0       23.51       10.69     44.79 o
  11   3   0      503.83      619.08     80.90 o
   0   4   0     2527.31     2462.54     67.83 o
   1   4   0      385.66      344.62     11.19 o
   2   4   0      241.26      258.83     12.12 o
   3   4   0     4132.49     4391.14    111.67 o
   4   4   0        6.21       14.45     12.16 o
   5   4   0     4840.02     4667.68    107.84 o
   6   4   0     1290.84     1324.68     38.54 o
   7   4   0      435.75      351.86     42.49 o
   8   4   0      302.09      348.64     34.17 o
   9   4   0     1542.98     1872.71     89.47 o
  10   4   0       55.49       54.19     43.37 o
  11   4   0      279.70      323.01     58.22 o
   1   5   0    22456.03    21803.94    407.04 o
   2   5   0     1803.10     1990.18     48.58 o
   3   5   0     5400.65     5105.98    119.34 o
   4   5   0      284.13      277.59     15.14 o
   5   5   0     5266.33     5869.72    144.86 o
   6   5   0        3.16       23.63     15.52 o
   7   5   0       10.81       32.16     19.27 o
   8   5   0      158.33      169.18     27.74 o
   9   5   0      103.25      138.21     40.59 o
  10   5   0       18.28       69.65     40.78 o
  11   5   0       72.11       45.21     48.25 o
   0   6   0     1103.21     1102.78     37.61 o
   1   6   0     1381.76     1314.26     29.60 o
   2   6   0      309.55      286.81     12.89 o
   3   6   0       28.03       21.09     11.55 o
   4   6   0       88.43       83.21     12.92 o
   5   6   0     3366.99     3492.72     81.64 o
   6   6   0     2590.08     2582.69     67.11 o
   7   6   0      740.57      824.45     39.28 o
   8   6   0       18.34       53.71     25.23 o
   9   6   0     1478.47     1788.97     81.72 o
  10   6   0      238.19      259.53     44.06 o
  11   6   0      140.80      177.33     50.93 o
   1   7   0        3.44       16.08      9.46 o
   2   7   0     8518.22     8389.09    169.70 o
   3   7   0     1338.86     1324.86     38.02 o
   4   7   0      263.30      348.15     18.03 o
   5   7   0        0.36        1.00     16.33 o
   6   7   0       94.79      123.22     17.33 o
   7   7   0      535.02      634.67     37.11 o
   8   7   0       22.98       29.72     31.05 o
   9   7   0       32.49       55.98     34.64 o
  10   7   0      105.44      165.04     42.30 o
   0   8   0      291.90      253.84     22.82 o
   1   8   0     2819.38     2855.51     63.89 o
   2   8   0      465.91      483.23     19.70 o
   3   8   0     4757.14     4721.78     98.42 o
   4   8   0      190.87      192.91     17.33 o
   5   8   0       78.93       97.91     19.47 o
   6   8   0      630.34      652.26     38.28 o
   7   8   0       70.39       83.41     25.94 o
   8   8   0       43.73       60.75     31.66 o
   9   8   0       32.96       36.96     36.34 o
  10   8   0      321.04      291.86     50.71 o
   1   9   0     1739.74     1696.65     45.85 o
   2   9   0      366.42      352.86     17.97 o
   3   9   0       10.62        6.56     16.45 o
   4   9   0     2482.25     2846.52     69.85 o
   5   9   0      236.58      287.13     25.88 o
   6   9   0      222.72      218.12     29.15 o
   7   9   0      464.62      478.40     35.39 o
   8   9   0     1471.98     1875.75    110.33 o
   9   9   0        1.87       28.60     41.87 o
   0  10   0     5189.01     5226.44    207.22 o
   1  10   0       36.12        4.83     17.13 o
   2  10   0      200.11      194.15     19.50 o
   3  10   0       11.66        0.49     20.26 o
   4  10   0     1972.13     2038.60     63.07 o
   5  10   0       49.35       53.11     27.50 o
   6  10   0      219.81      242.89     36.22 o
   7  10   0       48.06       24.84     34.04 o
   8  10   0        0.31       36.90     42.52 o
   9  10   0        2.40        8.98     45.09 o
   1  11   0      213.83      158.01     24.54 o
   2  11   0      179.10      134.00     23.59 o
   3  11   0       54.37       53.33     23.56 o
   4  11   0      648.48      636.45     39.87 o
   5  11   0      395.31      438.09     38.94 o
   6  11   0      125.96      146.98     38.77 o
   7  11   0      175.41      250.50     46.98 o
   8  11   0      543.24      505.09     50.77 o
   0  12   0       86.34       50.14     47.46 o
   1  12   0     1220.10     1423.03     72.91 o
   2  12   0       17.39       -2.67     34.01 o
   3  12   0     1189.28     1368.18     76.00 o
   4  12   0       83.83       32.72     40.69 o
   5  12   0       47.44       66.51     40.45 o
   6  12   0      127.37      147.22     44.93 o
   7  12   0       11.64       33.00     50.11 o
   1  13   0       29.12       22.97     38.16 o
   2  13   0      654.63      581.71     46.64 o
   3  13   0      129.97      132.00     41.80 o
   4  13   0      430.71      464.81     51.66 o
   5  13   0       56.57       27.93     49.29 o
   6  13   0       16.74      -15.11     54.28 o
   0  14   0      100.33      134.49     62.46 o
   1  14   0       21.54        5.27     42.72 o
   2  14   0       33.53       16.10     44.66 o
   3  14   0       24.99      -12.17     48.83 o
   4  14   0       45.08       44.62     57.53 o
   1  15   0      602.38      613.51     57.01 o
   1   0   1    16946.95     6594.01    576.32 o
   2   0   1     2435.43     2018.31     78.50 o
   3   0   1     8358.92     5141.77    859.61 o
   4   0   1     4353.78     3835.71    129.78 o
   5   0   1     5718.30     5054.53    116.94 o
   6   0   1      443.23      411.29     22.29 o
   7   0   1      136.62      118.99     19.53 o
   8   0   1     1139.43     1010.36     57.56 o
   9   0   1     1282.28     1264.45    109.85 o
  10   0   1       89.49       98.11     81.39 o
  11   0   1      488.26      410.89    320.67 o
  12   0   1      122.80     1102.84    454.50 o
 -12   1   1       68.18      481.84    205.93 o
 -11   1   1      659.14      793.04     80.16 o
 -10   1   1      180.95      183.73     80.26 o
  -9   1   1      318.96      345.62    115.62 o
  -8   1   1      928.78      879.95     77.14 o
  -7   1   1     3826.82     3179.04    108.41 o
  -6   1   1      521.69      476.84     31.58 o
  -5   1   1     1382.81     1360.64     45.37 o
  -4   1   1     4844.89     4406.22    129.96 o
  -3   1   1    12174.42    11611.39    311.05 o
  -2   1   1     1432.59     1363.79     45.07 o
  -1   1   1     9537.69     8340.36    233.91 o
   1   1   1     7990.05     7209.40    232.45 o
   2   1   1     1203.63     1181.71     34.60 o
   3   1   1    13760.51    12341.14    384.08 o
   4   1   1     4851.31     4415.60    107.78 o
   5   1   1     1476.81     1383.15     46.27 o
   6   1   1      513.55      462.98     30.48 o
   7   1   1     3768.22     3249.16     93.21 o
   8   1   1     1028.07      820.50     85.43 o
   9   1   1      265.08      272.37    102.74 o
  10   1   1      187.47      260.59    135.13 o
  12   1   1       60.64     1064.94    425.63 o
 -12   2   1       77.30      560.05    115.18 o
 -11   2   1      230.56      625.99    224.69 o
 -10   2   1       63.21      121.59     61.12 o
  -9   2   1     1322.51     1611.32    118.10 o
  -8   2   1       43.23       22.05     25.84 o
  -7   2   1     1626.45     1375.27     66.85 o
  -6   2   1      312.49      314.35     25.59 o
  -5   2   1     9461.84     9315.47    266.95 o
  -4   2   1     3091.50     2617.62     76.51 o
  -3   2   1     1062.22     1057.43     28.28 o
  -2   2   1     2818.33     2845.71     64.21 o
  -1   2   1     9113.00     8711.92    185.98 o
   0   2   1      623.22      546.92     11.72 o
   1   2   1    10928.82    10231.43    287.64 o
   2   2   1     2266.34     2391.16     66.54 o
   3   2   1     1229.61     1203.62     30.39 o
   4   2   1     3617.39     3040.89     76.16 o
   5   2   1     9875.43     9715.10    266.41 o
   6   2   1      306.86      356.01     20.33 o
   7   2   1     1536.74     1377.01     69.73 o
   8   2   1       39.85       44.89     21.57 o
   9   2   1     1340.35     1465.12    121.90 o
  10   2   1       47.23       45.81     92.18 o
  11   2   1      229.33      872.57    168.90 o
  12   2   1       64.90      -78.52     94.16 o
 -11   3   1      101.07       62.84     48.24 o
 -10   3   1      187.64      237.48     53.78 o
  -9   3   1       51.63       73.37     30.05 o
  -8   3   1     1315.41     1216.92     49.08 o
  -7   3   1      278.96      305.42     22.09 o
  -6   3   1     3507.71     3542.02     95.26 o
  -5   3   1     1875.63     1744.73     45.77 o
  -4   3   1     3268.54     3198.15     69.87 o
  -3   3   1     3320.87     3487.09     76.77 o
  -2   3   1    16166.27    16390.55    347.49 o
  -1   3   1     7957.27     7682.27    141.07 o
   0   3   1    13095.96    13178.48    241.72 o
   1   3   1     7181.90     6917.29    150.49 o
   2   3   1    15577.77    15558.28    438.66 o
   3   3   1     2930.14     3130.00     86.51 o
   4   3   1     3142.08     3047.71     78.09 o
   5   3   1     1723.87     1596.74     46.16 o
   6   3   1     3493.58     3512.02     95.37 o
   7   3   1      256.62      292.19     27.79 o
   8   3   1     1434.91     1247.79     69.49 o
   9   3   1       49.52       85.77     41.76 o
  10   3   1      178.66      204.63     97.53 o
  11   3   1      110.90      135.50    133.69 o
 -11   4   1       11.25       -3.15     46.65 o
 -10   4   1      837.30     1067.09     75.13 o
  -9   4   1      510.25      639.81     51.79 o
  -8   4   1      605.95      720.91     49.24 o
  -7   4   1      358.60      363.93     23.64 o
  -6   4   1     4492.42     4801.47    121.64 o
  -5   4   1     1966.97     2107.62     45.95 o
  -4   4   1     3788.57     3689.79     81.89 o
  -3   4   1     4311.73     4535.05     89.26 o
  -2   4   1     9425.11     9446.86    209.07 o
  -1   4   1     5248.42     4847.17     98.61 o
   0   4   1     2955.97     2593.03     52.05 o
   1   4   1     5337.08     4952.32    105.08 o
   2   4   1     9647.12     9477.85    244.84 o
   3   4   1     3843.82     4134.39    121.56 o
   4   4   1     3351.77     3302.74     87.32 o
   5   4   1     1709.71     1904.46     54.63 o
   6   4   1     4647.65     4943.56    139.89 o
   7   4   1      366.70      439.85     73.55 o
   8   4   1      664.05      874.52     51.53 o
   9   4   1      566.60      803.85     66.96 o
  10   4   1      728.50     1079.02    101.20 o
  11   4   1       12.76       -2.93     50.37 o
 -11   5   1       63.17       26.13     47.55 o
 -10   5   1       26.08       80.26     39.83 o
  -9   5   1      610.42      814.37     55.26 o
  -8   5   1      258.26      295.73     29.28 o
  -7   5   1      327.55      350.41     24.12 o
  -6   5   1     1957.12     1961.21     47.21 o
  -5   5   1      959.35      933.85     32.33 o
  -4   5   1       44.40       62.79     10.18 o
  -3   5   1     2094.09     2017.77     48.98 o
  -2   5   1    16591.31    16467.85    346.40 o
  -1   5   1      211.97      192.79      9.58 o
   0   5   1      134.89      147.68      8.32 o
   1   5   1      303.49      260.26     11.18 o
   2   5   1    16795.58    16660.94    364.88 o
   3   5   1     1954.29     1918.25     55.91 o
   4   5   1       37.46       44.38     13.58 o
   5   5   1     1043.54     1037.69     34.93 o
   6   5   1     1886.75     1932.42     60.38 o
   7   5   1      402.88      414.31     39.37 o
   8   5   1      286.14      356.31     39.27 o
   9   5   1      574.82      877.75     87.88 o
  10   5   1       19.00       34.43     46.68 o
  11   5   1       67.31       38.43     51.44 o
 -11   6   1       64.77      100.99     51.09 o
 -10   6   1      789.76     1101.96     83.52 o
  -9   6   1      252.61      304.75     36.97 o
  -8   6   1      736.70      947.88     49.32 o
  -7   6   1      332.78      380.54     26.77 o
  -6   6   1     3862.76     4136.72    101.29 o
  -5   6   1     1817.22     1800.12     47.92 o
  -4   6   1     1451.65     1380.36     36.18 o
  -3   6   1      419.73      384.33     17.13 o
  -2   6   1     3248.73     3286.33     67.27 o
  -1   6   1     2203.31     2130.99     44.57 o
   0   6   1     1452.07     1352.40     31.05 o
   1   6   1     2222.93     2146.81     50.74 o
   2   6   1     2928.48     2930.01     71.21 o
   3   6   1      436.56      406.01     19.11 o
   4   6   1     1426.78     1336.76     45.36 o
   5   6   1     1857.13     1825.18     55.36 o
   6   6   1     3893.48     4180.94    123.46 o
   7   6   1      379.53      414.53     38.37 o
   8   6   1      767.72     1017.53     58.30 o
   9   6   1      225.50      269.72     52.42 o
  10   6   1      719.35     1117.51     95.18 o
  11   6   1       78.27       83.75     53.98 o
 -10   7   1      163.20      194.62     43.96 o
  -9   7   1      192.83      182.53     37.19 o
  -8   7   1      265.63      318.54     35.95 o
  -7   7   1      211.71      196.35     22.99 o
  -6   7   1     1517.38     1501.97     47.65 o
  -5   7   1      414.37      398.14     20.33 o
  -4   7   1      298.49      313.20     17.22 o
  -3   7   1     2730.64     2732.68     59.28 o
  -2   7   1      607.01      574.54     20.90 o
  -1   7   1     3492.01     3518.19     72.68 o
   0   7   1      952.98      937.96     26.41 o
   1   7   1     3556.55     3459.99     75.45 o
   2   7   1      620.28      568.74     23.33 o
   3   7   1     2527.45     2467.73     62.17 o
   4   7   1      264.13      286.92     18.47 o
   5   7   1      495.41      484.61     23.15 o
   6   7   1     1660.38     1707.52     64.33 o
   7   7   1      228.24      206.16     25.93 o
   8   7   1      325.00      390.18     62.63 o
   9   7   1      185.88      195.18     41.46 o
  10   7   1      172.23      225.17     48.72 o
 -10   8   1       18.42       24.59     42.60 o
  -9   8   1      155.54      134.89     37.84 o
  -8   8   1       57.16       32.25     31.49 o
  -7   8   1      307.84      356.14     26.57 o
  -6   8   1       50.58       67.02     22.61 o
  -5   8   1     1423.87     1473.34     44.28 o
  -4   8   1     1814.01     1880.21     47.82 o
  -3   8   1       37.32       37.69     14.15 o
  -2   8   1     1036.56     1053.45     31.11 o
  -1   8   1     2585.14     2607.77     64.94 o
   0   8   1     6847.19     6502.15    143.73 o
   1   8   1     2668.98     2638.73     59.52 o
   2   8   1     1034.14     1023.98     32.08 o
   3   8   1       27.92       20.98     14.64 o
   4   8   1     1850.44     1865.43     50.27 o
   5   8   1     1551.89     1629.34     53.31 o
   6   8   1       48.61       49.06     20.99 o
   7   8   1      245.60      285.27     28.45 o
   8   8   1       57.59       95.41     30.22 o
   9   8   1      146.69      155.44     37.73 o
  10   8   1        9.54       89.33     42.17 o
  -9   9   1      118.33      107.13     41.70 o
  -8   9   1       31.67       82.35     38.37 o
  -7   9   1     1610.87     1902.84    104.43 o
  -6   9   1       83.12       78.95     26.01 o
  -5   9   1      190.31      187.29     23.41 o
  -4   9   1      509.97      554.30     28.79 o
  -3   9   1     2909.70     3015.89     67.04 o
  -2   9   1      585.42      637.55     29.64 o
  -1   9   1      905.83      915.33     30.78 o
   0   9   1     1005.73      958.83     32.43 o
   1   9   1      908.72      855.77     31.89 o
   2   9   1      643.85      683.33     28.63 o
   3   9   1     2977.82     2995.04     71.79 o
   4   9   1      507.28      575.94     33.17 o
   5   9   1      158.97      178.09     26.09 o
   6   9   1       90.81      126.74     32.23 o
   7   9   1     1622.80     1820.12     94.14 o
   8   9   1       38.35      101.84     32.31 o
   9   9   1      109.26      122.00     43.72 o
  -9  10   1       17.74       22.93     42.91 o
  -8  10   1      283.92      282.77     40.22 o
  -7  10   1       87.69      134.86     39.68 o
  -6  10   1       82.05       65.50     34.49 o
  -5  10   1      140.40      122.99     26.59 o
  -4  10   1      681.61      697.30     36.51 o
  -3  10   1     1284.22     1338.73     46.12 o
  -2  10   1      257.39      225.34     19.69 o
  -1  10   1     1288.48     1269.41     41.09 o
   0  10   1        4.62      -17.98     18.29 o
   1  10   1     1259.66     1210.21     41.29 o
   2  10   1      224.85      196.78     19.58 o
   3  10   1     1117.19     1144.69     43.54 o
   4  10   1      654.83      637.57     34.46 o
   5  10   1      144.90      192.42     36.92 o
   6  10   1       91.90       88.04     38.67 o
   7  10   1       77.23      118.85     36.06 o
   8  10   1      293.48      277.38     44.62 o
   9  10   1        6.97       48.23     46.65 o
  -8  11   1      142.09      165.12     46.19 o
  -7  11   1      577.64      678.81     76.63 o
  -6  11   1       93.42       85.32     41.29 o
  -5  11   1       76.23       67.94     37.34 o
  -4  11   1      655.41      702.09     47.32 o
  -3  11   1      697.09      694.11     37.50 o
  -2  11   1      192.43      154.89     25.45 o
  -1  11   1       72.60       54.51     23.90 o
   0  11   1      436.83      432.42     28.08 o
   1  11   1       50.47       15.03     23.66 o
   2  11   1      188.38      178.28     23.36 o
   3  11   1      652.16      658.61     35.44 o
   4  11   1      629.36      654.37     53.52 o
   5  11   1       73.33       62.02     34.28 o
   6  11   1       79.32       62.02     37.53 o
   7  11   1      553.42      582.45     46.66 o
   8  11   1      159.92      201.03     48.97 o
  -7  12   1      112.62       81.30     98.75 o
  -6  12   1       21.70       16.43     48.42 o
  -5  12   1      437.76      455.70     50.55 o
  -4  12   1      220.91      246.91     40.67 o
  -3  12   1      101.61       81.34     36.28 o
  -2  12   1      111.61      106.42     35.47 o
  -1  12   1      496.47      433.24     38.83 o
   0  12   1      809.16      930.09     62.92 o
   1  12   1      441.74      387.97     38.53 o
   2  12   1      139.18      116.76     35.93 o
   3  12   1       96.29      101.58     36.33 o
   4  12   1      211.86      253.69     39.26 o
   5  12   1      480.20      503.57     46.72 o
   6  12   1       27.88       33.87     42.86 o
   7  12   1      123.45      131.75     41.89 o
  -6  13   1       72.75      133.10     54.12 o
  -5  13   1      232.85      265.09     51.72 o
  -4  13   1      136.00      135.77     47.47 o
  -3  13   1      105.50       78.94     41.26 o
  -2  13   1       81.66       98.50     40.24 o
  -1  13   1      381.93      337.04     42.45 o
   0  13   1      372.54      415.93     43.44 o
   1  13   1      385.60      383.26     42.71 o
   2  13   1       95.39      129.71     40.04 o
   3  13   1       90.76       92.22     44.64 o
   4  13   1      149.90      136.77     46.55 o
   5  13   1      259.76      243.96     51.54 o
   6  13   1       75.56       79.67     53.51 o
  -4  14   1       74.71       21.98     52.12 o
  -3  14   1      145.72      124.48     51.09 o
  -2  14   1      251.51      231.40     46.56 o
  -1  14   1       44.71       39.62     44.08 o
   0  14   1        3.44      -29.32     42.41 o
   1  14   1       37.04       32.60     43.81 o
   2  14   1      257.85      236.59     46.44 o
   3  14   1      147.83      161.62     50.36 o
   4  14   1       81.10       72.91     52.03 o
  -1  15   1       36.57       52.75     49.96 o
   0  15   1        6.15      -23.32     48.94 o
   1  15   1       42.50       36.05     49.78 o
   0   0   2    21658.95    16535.70    574.23 o
   1   0   2     4683.27     4492.61    140.40 o
   2   0   2     8702.00     7682.12    390.82 o
   3   0   2     4756.29     4197.34    157.07 o
   4   0   2    11601.69    10994.87    294.21 o
   5   0   2     5599.23     4962.59    131.83 o
   6   0   2     1600.25     1388.27     46.59 o
   7   0   2     4018.27     3609.48    112.65 o
   8   0   2       22.37       41.78     21.41 o
   9   0   2       39.22       78.74     47.11 o
  10   0   2      726.11      584.37    265.50 o
  11   0   2      329.48       51.80     92.55 o
  12   0   2       62.59      136.81    341.45 o
 -12   1   2      334.11      696.05    743.20 o
 -11   1   2      137.50      267.42    358.85 o
 -10   1   2       25.33       55.72     73.26 o
  -9   1   2       54.71       79.09     62.54 o
  -8   1   2     1114.56     1097.82     66.19 o
  -7   1   2      389.28      359.76     25.83 o
  -6   1   2     2127.32     1901.62     55.71 o
  -5   1   2      349.37      331.49     26.27 o
  -4   1   2     3608.24     3298.26     79.87 o
  -3   1   2     8400.00     8090.58    191.87 o
  -2   1   2    10059.89     9539.21    241.62 o
  -1   1   2    11630.08    12011.48    283.07 o
   0   1   2     3672.79     3691.52     83.89 o
   1   1   2    11195.00    10927.05    277.92 o
   2   1   2     9726.76     9178.61    280.47 o
   3   1   2     8749.82     8310.59    228.31 o
   4   1   2     3901.48     3498.66    106.73 o
   5   1   2      314.92      298.64     36.54 o
   6   1   2     1921.91     1747.40     63.02 o
   7   1   2      395.29      370.29     26.94 o
   8   1   2     1065.89      960.27     68.48 o
   9   1   2       68.84      100.04     83.04 o
  10   1   2       26.14       86.73    147.44 o
  11   1   2      154.04      585.39    635.95 o
  12   1   2      349.26      914.20    889.84 o
 -11   2   2       73.36      483.23    150.29 o
 -10   2   2      662.86      930.72    256.46 o
  -9   2   2      501.61      470.83     86.61 o
  -8   2   2     1515.30     1332.72     51.56 o
  -7   2   2      758.63      664.47     46.21 o
  -6   2   2      204.02      175.02     23.72 o
  -5   2   2     2585.47     2432.63     66.06 o
  -4   2   2    10888.87    10860.73    265.70 o
  -3   2   2      693.51      666.48     21.50 o
  -2   2   2     4082.34     4310.72    115.56 o
  -1   2   2    14393.61    14095.96    301.70 o
   0   2   2     9112.57     9382.18    170.65 o
   1   2   2    14419.86    13454.96    336.68 o
   2   2   2     3937.71     3961.42    115.67 o
   3   2   2      683.96      639.36     20.46 o
   4   2   2    11183.96    10943.07    261.65 o
   5   2   2     2371.47     2258.53     66.88 o
   6   2   2      162.89      186.48     16.40 o
   7   2   2      836.53      645.25     83.09 o
   8   2   2     1335.70     1211.59     82.07 o
   9   2   2      424.91      480.61    155.16 o
  10   2   2      689.33      810.25    115.75 o
  11   2   2       77.31      -55.58     88.23 o
 -11   3   2       95.39       73.65     40.20 o
 -10   3   2      277.31      297.62     38.30 o
  -9   3   2      761.68      762.24     68.36 o
  -8   3   2      205.20      178.68     30.80 o
  -7   3   2     1673.51     1674.12     55.75 o
  -6   3   2      439.22      499.60     29.48 o
  -5   3   2     2963.03     3136.26     77.66 o
  -4   3   2     2598.83     2444.13     70.37 o
  -3   3   2     4512.96     4419.02    111.38 o
  -2   3   2     2219.43     2310.85     51.75 o
  -1   3   2     6459.41     6181.75    131.40 o
   0   3   2     4723.39     4575.13     92.60 o
   1   3   2     6592.94     6401.86    151.14 o
   2   3   2     2225.06     2337.61     65.31 o
   3   3   2     4389.86     4144.48    120.93 o
   4   3   2     2965.52     2827.12     72.22 o
   5   3   2     2829.55     2961.74     83.85 o
   6   3   2      481.20      526.19     33.26 o
   7   3   2     1734.48     1786.47     72.55 o
   8   3   2      222.33      231.18     57.74 o
   9   3   2      879.08     1129.45    175.38 o
  10   3   2      266.26      337.81     69.07 o
  11   3   2      106.87      214.97    352.65 o
 -11   4   2      178.05      187.34     54.50 o
 -10   4   2       19.80       11.48     31.37 o
  -9   4   2      831.13      940.20     56.44 o
  -8   4   2       32.90       27.15     24.93 o
  -7   4   2      356.01      387.84     26.16 o
  -6   4   2      447.45      421.75     21.18 o
  -5   4   2     4551.43     4463.44     98.06 o
  -4   4   2      798.20      838.14     27.23 o
  -3   4   2     1344.05     1247.99     27.43 o
  -2   4   2     8019.50     7898.93    157.61 o
  -1   4   2    11174.18    11033.81    214.01 o
   0   4   2     1939.59     1983.54     38.81 o
   1   4   2    10909.24    10999.66    226.94 o
   2   4   2     8801.93     8797.16    203.95 o
   3   4   2     1186.84     1144.42     38.39 o
   4   4   2      909.72      981.58     34.12 o
   5   4   2     4251.73     4311.74    118.12 o
   6   4   2      548.05      539.98     32.07 o
   7   4   2      270.04      345.80     31.50 o
   8   4   2       35.13       68.34     26.87 o
   9   4   2      773.68     1163.71     89.83 o
  10   4   2       19.31       42.32     55.08 o
  11   4   2      185.71      233.10    157.78 o
 -11   5   2      114.25      107.46     46.27 o
 -10   5   2      820.84      997.07     70.42 o
  -9   5   2       99.93      123.31     31.16 o
  -8   5   2      355.67      384.34     30.70 o
  -7   5   2      666.36      761.50     32.53 o
  -6   5   2     4732.03     4943.25    112.89 o
  -5   5   2       56.44       64.92      9.72 o
  -4   5   2       20.13       13.76      9.83 o
  -3   5   2     1830.70     1687.92     38.23 o
  -2   5   2     5530.20     5506.78    120.32 o
  -1   5   2     2269.13     2319.55     51.81 o
   0   5   2     2866.76     2837.73     56.46 o
   1   5   2     2545.06     2514.41     55.39 o
   2   5   2     5861.86     5914.16    133.99 o
   3   5   2     2344.85     2009.02     77.51 o
   4   5   2       29.08       17.84     11.93 o
   5   5   2       62.81       79.47     14.38 o
   6   5   2     4783.90     5157.57    146.33 o
   7   5   2      701.63      885.04     45.77 o
   8   5   2      394.29      422.55     66.90 o
   9   5   2      140.44      166.13     40.60 o
  10   5   2      803.82     1361.91    109.96 o
  11   5   2      135.12      147.70     53.92 o
 -11   6   2      160.26      188.99     49.22 o
 -10   6   2       47.44       47.74     41.74 o
  -9   6   2      585.13      759.80     66.25 o
  -8   6   2        5.79       14.30     27.20 o
  -7   6   2      172.64      172.31     19.43 o
  -6   6   2      342.99      330.02     20.06 o
  -5   6   2     2847.91     2891.36     68.11 o
  -4   6   2      359.41      329.18     15.26 o
  -3   6   2      991.51      952.70     26.70 o
  -2   6   2     3349.36     3237.95     68.46 o
  -1   6   2     4048.88     3758.28     74.43 o
   0   6   2      538.31      477.80     16.80 o
   1   6   2     3645.55     3424.98     81.26 o
   2   6   2     3531.58     3328.21     79.13 o
   3   6   2      888.28      843.51     31.65 o
   4   6   2      443.49      405.98     33.42 o
   5   6   2     2587.05     2704.02     86.50 o
   6   6   2      276.32      311.42     26.16 o
   7   6   2      161.69      182.67     23.73 o
   8   6   2        5.96       58.13     38.20 o
   9   6   2      505.65      585.65    116.85 o
  10   6   2       56.53       86.61     51.13 o
  11   6   2      171.50      239.95     66.24 o
 -10   7   2       51.92       26.20     42.68 o
  -9   7   2      575.12      592.62     73.94 o
  -8   7   2      373.47      336.71     51.60 o
  -7   7   2      911.77      981.55     43.64 o
  -6   7   2       89.02       88.05     17.87 o
  -5   7   2     1486.68     1489.85     41.25 o
  -4   7   2     2300.57     2363.65     55.80 o
  -3   7   2     3752.97     3924.68     82.60 o
  -2   7   2      212.84      206.24     13.00 o
  -1   7   2      807.03      776.61     22.55 o
   0   7   2     2170.81     2086.88     47.77 o
   1   7   2      778.40      747.75     25.81 o
   2   7   2      216.42      209.89     14.23 o
   3   7   2     3478.76     3558.70     86.07 o
   4   7   2     2281.69     2355.21     62.07 o
   5   7   2     1421.57     1474.12     52.76 o
   6   7   2      110.78      135.50     19.70 o
   7   7   2      814.97      989.22     55.00 o
   8   7   2      397.08      394.67     71.37 o
   9   7   2      583.69      798.86     95.29 o
  10   7   2       45.33       61.61     49.10 o
 -10   8   2      245.93      212.32     45.54 o
  -9   8   2      213.60      188.50     34.76 o
  -8   8   2      360.73      380.99     33.30 o
  -7   8   2       33.70       16.91     22.08 o
  -6   8   2      133.67      120.31     21.50 o
  -5   8   2      608.77      583.08     27.23 o
  -4   8   2     1757.32     1809.91     46.66 o
  -3   8   2      583.95      596.01     23.84 o
  -2   8   2     2388.77     2445.18     55.30 o
  -1   8   2     1237.89     1277.93     33.96 o
   0   8   2     1744.64     1796.83     47.31 o
   1   8   2     1125.56     1177.97     33.79 o
   2   8   2     2586.98     2592.69     63.47 o
   3   8   2      601.33      583.36     26.80 o
   4   8   2     1715.05     1752.38     54.67 o
   5   8   2      541.45      512.98     30.33 o
   6   8   2      127.40      125.62     22.48 o
   7   8   2       33.19       60.28     28.09 o
   8   8   2      377.51      374.44     48.51 o
   9   8   2      202.56      209.09     45.53 o
  10   8   2      243.63      255.20     54.27 o
  -9   9   2       11.69       14.05     42.78 o
  -8   9   2      486.76      461.07     39.49 o
  -7   9   2       48.89       43.97     35.30 o
  -6   9   2      567.79      588.39     32.26 o
  -5   9   2       80.93       41.50     22.75 o
  -4   9   2     1489.51     1464.58     45.44 o
  -3   9   2      723.47      742.47     32.26 o
  -2   9   2     1163.34     1195.14     36.50 o
  -1   9   2     1518.85     1462.22     39.69 o
   0   9   2     2588.01     2496.72     67.52 o
   1   9   2     1549.25     1456.70     40.77 o
   2   9   2     1287.15     1280.94     40.12 o
   3   9   2      777.68      790.24     34.40 o
   4   9   2     1499.67     1514.28     50.42 o
   5   9   2       94.31       88.87     25.61 o
   6   9   2      572.15      620.59     45.33 o
   7   9   2       55.50       95.02     30.08 o
   8   9   2      457.52      506.93     46.50 o
   9   9   2        7.12       45.93     39.83 o
  -9  10   2       33.68       57.67     45.57 o
  -8  10   2       28.03       63.65     38.96 o
  -7  10   2      860.86     1079.56     87.68 o
  -6  10   2      129.83      117.38     36.87 o
  -5  10   2      704.12      723.67     43.67 o
  -4  10   2      314.06      281.82     25.22 o
  -3  10   2      107.72       82.46     21.24 o
  -2  10   2      236.52      210.77     21.23 o
  -1  10   2      687.71      684.01     37.55 o
   0  10   2     1256.90     1237.13     44.17 o
   1  10   2      755.20      699.60     36.22 o
   2  10   2      310.62      288.85     20.52 o
   3  10   2      138.24      120.89     19.67 o
   4  10   2      330.22      335.34     25.92 o
   5  10   2      707.40      755.58     48.20 o
   6  10   2      178.60      184.29     36.37 o
   7  10   2      839.14     1137.38     70.45 o
   8  10   2       20.79       72.29     37.96 o
   9  10   2       22.97       56.14     48.83 o
  -8  11   2       96.04       88.90     45.35 o
  -7  11   2       12.34       28.94     73.93 o
  -6  11   2      318.19      357.27     44.47 o
  -5  11   2       25.62       15.16     37.79 o
  -4  11   2      103.95      125.08     35.39 o
  -3  11   2      671.66      619.88     41.18 o
  -2  11   2     1194.62     1159.29     53.19 o
  -1  11   2      427.71      367.99     27.37 o
   0  11   2      946.58     1054.83     49.93 o
   1  11   2      322.48      277.64     25.04 o
   2  11   2     1273.42     1204.10     47.51 o
   3  11   2      706.17      633.12     48.92 o
   4  11   2       81.88      133.83     33.12 o
   5  11   2       13.98       41.78     39.14 o
   6  11   2      341.24      405.63     46.86 o
   7  11   2        9.00       72.92     40.41 o
   8  11   2      101.35      136.57     44.32 o
  -7  12   2       60.47       83.67     66.48 o
  -6  12   2       37.16       30.04     47.91 o
  -5  12   2      234.66      284.21     48.62 o
  -4  12   2      695.42      725.22     50.14 o
  -3  12   2       98.69       84.44     36.71 o
  -2  12   2      191.56      234.05     37.42 o
  -1  12   2      362.65      363.97     38.76 o
   0  12   2      151.99       79.76     34.69 o
   1  12   2      343.93      369.86     38.87 o
   2  12   2      205.62      205.58     37.04 o
   3  12   2      101.73       95.42     35.56 o
   4  12   2      670.78      752.60     75.21 o
   5  12   2      263.74      336.96     42.65 o
   6  12   2       47.99       62.81     43.49 o
   7  12   2       48.46       63.24     41.92 o
  -6  13   2       11.65      -22.31     56.67 o
  -5  13   2       67.57       70.01     51.18 o
  -4  13   2       33.86        8.08     44.78 o
  -3  13   2      577.75      644.84     49.79 o
  -2  13   2       29.71       26.36     39.69 o
  -1  13   2      337.22      358.01     43.14 o
   0  13   2      399.27      398.76     43.41 o
   1  13   2      347.15      363.67     43.57 o
   2  13   2       35.22       -4.15     39.61 o
   3  13   2      549.51      606.00     93.74 o
   4  13   2       57.26       61.71     46.40 o
   5  13   2       51.03       30.84     48.28 o
   6  13   2       20.80       -2.72     47.69 o
  -4  14   2       34.50      -21.50     53.93 o
  -3  14   2        6.70       -2.81     46.39 o
  -2  14   2      357.01      383.35     48.88 o
  -1  14   2      391.87      373.12     48.27 o
   0  14   2        6.86      -13.14     44.25 o
   1  14   2      357.51      296.58     47.24 o
   2  14   2      343.83      388.24     53.13 o
   3  14   2        9.51        9.21     50.11 o
   4  14   2       31.58        4.12     51.74 o
  -1  15   2       40.13       14.00     50.35 o
   0  15   2      146.72      109.04     51.02 o
   1  15   2       40.83       48.70     55.11 o
   1   0   3     1760.74     1861.26     58.02 o
   2   0   3        5.49       20.73      7.71 o
   3   0   3     1687.92     1494.06     68.36 o
   4   0   3     2535.83     2365.34     65.50 o
   5   0   3     3385.75     2943.51     89.52 o
   6   0   3     1123.92     1081.22     43.13 o
   7   0   3      465.92      390.91     50.74 o
   8   0   3     3307.41     3018.81    134.75 o
   9   0   3      956.13      789.20    149.45 o
  10   0   3      262.05      512.76    549.88 o
  11   0   3       38.23      170.35    316.22 o
 -11   1   3      152.08      259.63    277.91 o
 -10   1   3      444.86      580.70    520.20 o
  -9   1   3       33.54       39.21     40.84 o
  -8   1   3      308.67      295.05     48.41 o
  -7   1   3     1492.17     1438.88     51.34 o
  -6   1   3      623.21      536.46     33.45 o
  -5   1   3      522.20      405.14     25.99 o
  -4   1   3     5702.02     5358.20    162.68 o
  -3   1   3     7521.21     6939.18    190.08 o
  -2   1   3     5936.46     6001.24    171.54 o
  -1   1   3    14386.49    15285.01    372.70 o
   0   1   3    20073.55    21411.75    510.26 o
   1   1   3    14667.21    14970.19    391.76 o
   2   1   3     6312.83     6001.22    192.51 o
   3   1   3     7901.73     7112.87    213.70 o
   4   1   3     5411.26     5062.09    178.60 o
   5   1   3      383.40      319.02     25.90 o
   6   1   3      691.71      603.04     59.29 o
   7   1   3     1446.97     1380.95     81.52 o
   8   1   3      270.28      271.97     56.37 o
   9   1   3       13.79       61.53     71.67 o
  10   1   3      454.36      620.72    607.75 o
  11   1   3      160.74      271.03    380.44 o
 -10   2   3      583.72      375.61    263.61 o
  -9   2   3      214.05      244.09     44.32 o
  -8   2   3     1175.18     1172.67     51.24 o
  -7   2   3     1681.67     1529.40     55.01 o
  -6   2   3     3088.31     2873.65     84.87 o
  -5   2   3      910.04      897.52     30.28 o
  -4   2   3      474.76      481.64     19.09 o
  -3   2   3     1575.19     1610.98     39.92 o
  -2   2   3     4701.58     4825.76    130.74 o
  -1   2   3     6643.73     6729.23    136.57 o
   0   2   3     1576.58     1623.81     31.74 o
   1   2   3     5857.52     5921.44    191.54 o
   2   2   3     5181.00     5111.87    138.99 o
   3   2   3     1261.43     1260.62     53.16 o
   4   2   3      517.69      497.12     22.18 o
   5   2   3     1159.75     1081.95     43.06 o
   6   2   3     3315.27     3016.58    112.60 o
   7   2   3     1747.46     1611.59     87.88 o
   8   2   3     1132.99     1225.90     96.12 o
   9   2   3      208.25      272.76    239.05 o
  10   2   3      539.48      187.79     79.59 o
  11   2   3      154.50      485.16    673.05 o
 -10   3   3      410.96      367.05     70.75 o
  -9   3   3      172.98      138.59     31.98 o
  -8   3   3      159.13      198.33     33.74 o
  -7   3   3     3664.12     3841.47    100.00 o
  -6   3   3     3442.38     3616.65    101.27 o
  -5   3   3     4002.04     4061.71    107.28 o
  -4   3   3      350.86      389.07     20.88 o
  -3   3   3     1858.73     1991.99     53.80 o
  -2   3   3     4512.29     4693.87     99.95 o
  -1   3   3     8800.33     8745.70    177.83 o
   0   3   3      287.45      280.86     10.47 o
   1   3   3     9220.31     9079.02    210.91 o
   2   3   3     4861.88     4981.68    124.15 o
   3   3   3     1532.70     1591.51     52.90 o
   4   3   3      357.52      393.00     25.04 o
   5   3   3     3858.96     3981.50    100.03 o
   6   3   3     3552.37     3857.34     95.54 o
   7   3   3     3513.94     3989.71    116.60 o
   8   3   3      132.20      186.56     55.30 o
   9   3   3      194.63      249.21    128.97 o
  10   3   3      431.06      145.70     76.09 o
  11   3   3      400.50      789.48    720.27 o
 -11   4   3       31.36        3.33     52.47 o
 -10   4   3      269.33      190.31     35.93 o
  -9   4   3      127.58      108.49     31.70 o
  -8   4   3      446.78      382.81     41.45 o
  -7   4   3      292.87      270.18     22.55 o
  -6   4   3      872.71      825.51     37.64 o
  -5   4   3      781.25      815.10     33.15 o
  -4   4   3     5004.25     5010.87    116.46 o
  -3   4   3     7444.83     7344.95    158.54 o
  -2   4   3      965.33      905.12     21.77 o
  -1   4   3     7891.08     7937.60    160.63 o
   0   4   3     5196.15     4660.03     98.75 o
   1   4   3     7837.16     7961.14    175.96 o
   2   4   3     1145.17     1109.77     30.75 o
   3   4   3     7204.45     7166.07    205.18 o
   4   4   3     5068.92     5113.36    144.18 o
   5   4   3      771.04      859.19     36.60 o
   6   4   3      968.40      992.26     39.47 o
   7   4   3      308.41      339.01     71.23 o
   8   4   3      433.35      453.26    114.54 o
   9   4   3      126.05      278.78     54.08 o
  10   4   3      243.34      341.45    116.66 o
  11   4   3       29.04      -18.55     54.64 o
 -11   5   3       88.41       88.24     65.70 o
 -10   5   3       96.96       92.03     37.57 o
  -9   5   3      801.58      871.24     59.00 o
  -8   5   3     1670.35     1921.39     82.67 o
  -7   5   3      202.15      223.19     21.88 o
  -6   5   3      318.70      309.40     18.07 o
  -5   5   3     2634.15     2651.71     66.83 o
  -4   5   3     3833.48     3844.10     86.78 o
  -3   5   3      413.98      439.35     15.95 o
  -2   5   3       75.95       94.35      8.91 o
  -1   5   3      506.89      473.25     16.84 o
   0   5   3      226.61      196.98      9.67 o
   1   5   3      586.80      541.37     18.13 o
   2   5   3       56.49       72.69     11.51 o
   3   5   3      377.33      413.46     21.13 o
   4   5   3     3816.12     3873.72    112.41 o
   5   5   3     2702.90     2792.88     83.04 o
   6   5   3      355.27      365.08     35.35 o
   7   5   3      199.54      259.66     34.73 o
   8   5   3     1609.82     2142.07    116.99 o
   9   5   3      828.60     1116.74     86.82 o
  10   5   3      142.30      200.64     76.09 o
  11   5   3       77.08       96.77     71.10 o
 -10   6   3      252.68      269.88     44.67 o
  -9   6   3       33.39       24.52     32.93 o
  -8   6   3       81.51       68.12     29.39 o
  -7   6   3      311.87      345.63     22.99 o
  -6   6   3       20.00       26.48     17.75 o
  -5   6   3      537.51      565.93     23.00 o
  -4   6   3     3356.78     3321.29     71.30 o
  -3   6   3     2682.46     2560.73     59.60 o
  -2   6   3     3579.48     3544.67     70.62 o
  -1   6   3     5840.07     5621.27    118.59 o
   0   6   3     6543.55     6482.27    139.19 o
   1   6   3     5885.81     5606.59    129.59 o
   2   6   3     3229.10     3159.60     80.00 o
   3   6   3     2580.60     2462.46     75.26 o
   4   6   3     3502.97     3581.04    108.76 o
   5   6   3      528.59      620.03     36.00 o
   6   6   3       10.57       31.04     19.19 o
   7   6   3      270.43      367.32     32.26 o
   8   6   3       76.42      128.01     32.69 o
   9   6   3       43.39       70.14     42.34 o
  10   6   3      262.00      386.56    103.07 o
 -10   7   3      139.28      121.00     42.62 o
  -9   7   3      252.13      258.30     37.33 o
  -8   7   3      173.52      176.06     41.83 o
  -7   7   3     1197.50     1244.20     52.28 o
  -6   7   3      808.04      758.02     32.00 o
  -5   7   3     1933.48     1904.66     49.85 o
  -4   7   3       44.93       27.04     14.07 o
  -3   7   3     1696.19     1767.04     43.75 o
  -2   7   3     1246.53     1242.43     32.31 o
  -1   7   3     1708.98     1753.95     39.74 o
   0   7   3      110.54      122.22     12.59 o
   1   7   3     1820.63     1863.23     46.69 o
   2   7   3     1333.96     1291.23     36.63 o
   3   7   3     1712.49     1727.14     49.16 o
   4   7   3       52.93       32.35     17.00 o
   5   7   3     1889.92     2013.52     64.31 o
   6   7   3      853.42      906.17     46.18 o
   7   7   3     1214.46     1514.03     70.73 o
   8   7   3      197.51      243.36     55.77 o
   9   7   3      262.50      320.89     79.86 o
  10   7   3      161.87      141.37     50.81 o
 -10   8   3       97.35       90.28     43.01 o
  -9   8   3       13.07       33.84     39.48 o
  -8   8   3      332.01      278.57     36.68 o
  -7   8   3      426.96      416.00     33.84 o
  -6   8   3      665.39      729.78     36.46 o
  -5   8   3      706.85      759.12     41.27 o
  -4   8   3      250.66      267.32     18.43 o
  -3   8   3     1124.92     1133.09     33.85 o
  -2   8   3     2144.47     2196.74     51.39 o
  -1   8   3     1371.81     1331.26     34.77 o
   0   8   3     1720.46     1718.85     44.71 o
   1   8   3     1212.60     1172.75     37.95 o
   2   8   3     1858.23     1894.29     53.88 o
   3   8   3     1015.97      994.08     36.01 o
   4   8   3      280.57      296.62     24.09 o
   5   8   3      741.32      843.72     44.07 o
   6   8   3      685.47      869.69     51.68 o
   7   8   3      450.87      451.47     85.11 o
   8   8   3      355.09      331.91     71.81 o
   9   8   3       19.04       65.33     42.18 o
  10   8   3       97.18      143.76     79.19 o
  -9   9   3       11.40       14.35     42.17 o
  -8   9   3      119.89       93.18     33.50 o
  -7   9   3      259.71      237.84     43.70 o
  -6   9   3       78.22       64.67     25.07 o
  -5   9   3       68.41       67.16     23.17 o
  -4   9   3     1294.19     1295.68     44.92 o
  -3   9   3     1633.50     1656.32     44.80 o
  -2   9   3      626.83      583.49     25.68 o
  -1   9   3     1101.52     1089.49     38.50 o
   0   9   3     3094.94     3099.93     81.42 o
   1   9   3     1432.93     1360.74     39.60 o
   2   9   3      640.98      602.92     28.17 o
   3   9   3     1565.94     1594.11     49.70 o
   4   9   3     1226.06     1314.15     47.67 o
   5   9   3       70.45       84.99     26.15 o
   6   9   3       82.46      102.49     28.18 o
   7   9   3      279.59      299.40     32.30 o
   8   9   3      120.53      174.95     35.98 o
   9   9   3       18.38       36.59     45.07 o
  -8  10   3      248.66      199.07     48.79 o
  -7  10   3      111.96      154.08     50.16 o
  -6  10   3      110.05      127.91     38.00 o
  -5  10   3      792.82      818.08     46.11 o
  -4  10   3      881.87      932.73     47.92 o
  -3  10   3      586.22      578.94     33.75 o
  -2  10   3       31.41      -10.88     21.91 o
  -1  10   3       11.42      -19.78     19.78 o
   0  10   3      139.97      113.91     20.74 o
   1  10   3        8.63      -19.70     19.70 o
   2  10   3       30.16       10.07     19.09 o
   3  10   3      670.88      635.88     38.95 o
   4  10   3     1008.92     1094.00     49.16 o
   5  10   3      732.48      867.27     51.69 o
   6  10   3      124.69      134.19     32.10 o
   7  10   3      138.42      167.26     34.76 o
   8  10   3      237.16      278.99     39.82 o
  -8  11   3       24.27       31.26     43.17 o
  -7  11   3       25.38       71.15     60.41 o
  -6  11   3        9.21        2.12     44.07 o
  -5  11   3      164.66      136.06     40.07 o
  -4  11   3      535.48      503.35     41.98 o
  -3  11   3      325.85      350.77     32.22 o
  -2  11   3      779.27      831.84     47.82 o
  -1  11   3      526.38      511.47     30.99 o
   0  11   3      765.37      641.80     39.39 o
   1  11   3      576.02      599.11     47.51 o
   2  11   3      745.34      771.15     40.02 o
   3  11   3      324.85      374.42     36.81 o
   4  11   3      506.44      538.13     47.28 o
   5  11   3      195.69      179.04     41.87 o
   6  11   3        4.67       41.73     37.40 o
   7  11   3       24.84       59.36     39.99 o
   8  11   3       18.54       78.46     43.15 o
  -7  12   3      180.30      126.08     77.57 o
  -6  12   3      609.42      656.95     60.02 o
  -5  12   3      252.90      233.66     49.74 o
  -4  12   3      114.56       70.30     40.62 o
  -3  12   3      218.71      190.44     39.23 o
  -2  12   3      525.64      456.16     50.21 o
  -1  12   3       83.90       65.06     35.75 o
   0  12   3      570.92      486.71     37.41 o
   1  12   3      121.04       71.45     35.87 o
   2  12   3      505.50      457.62     62.52 o
   3  12   3      187.22      193.04     38.01 o
   4  12   3      105.00       98.40     37.31 o
   5  12   3      248.75      250.66     47.10 o
   6  12   3      574.91      670.99     56.38 o
   7  12   3      179.23      177.53     44.71 o
  -5  13   3      139.14      133.88     53.76 o
  -4  13   3       36.83       12.44     44.43 o
  -3  13   3       13.87      -17.84     41.86 o
  -2  13   3      518.01      563.17     47.83 o
  -1  13   3      113.67      116.98     40.74 o
   0  13   3      285.09      297.17     42.98 o
   1  13   3       96.87       98.26     40.50 o
   2  13   3      503.48      496.65     51.65 o
   3  13   3        5.84       -1.22     45.15 o
   4  13   3       36.48       -4.11     46.77 o
   5  13   3      124.43      137.52     46.04 o
  -4  14   3       91.46       77.83     55.56 o
  -3  14   3      170.75      113.07     48.42 o
  -2  14   3      162.02       68.76     46.88 o
  -1  14   3      151.53      126.91     46.36 o
   0  14   3       99.96       51.30     45.00 o
   1  14   3      168.24      134.54     50.63 o
   2  14   3      165.08      126.57     51.40 o
   3  14   3      159.21      138.49     51.74 o
   4  14   3       78.19       39.80     51.73 o
   0   0   4     6134.57     7508.09    325.04 o
   1   0   4     6942.40     7937.67    247.28 o
   2   0   4       45.57       34.72      9.29 o
   3   0   4     6057.34     5781.39    312.73 o
   4   0   4      261.04      220.41     35.95 o
   5   0   4       14.96        9.48     14.40 o
   6   0   4     3876.10     3400.47    123.51 o
   7   0   4      857.44      704.92     70.96 o
   8   0   4       26.18       39.18     23.16 o
   9   0   4      200.16      187.20    208.57 o
  10   0   4      495.59      773.99    561.62 o
  11   0   4      203.26      252.03    326.88 o
 -11   1   4      234.36      225.13    336.86 o
 -10   1   4      188.34      198.85    247.55 o
  -9   1   4      597.06      411.50    268.06 o
  -8   1   4      190.42      154.56     27.54 o
  -7   1   4      407.13      353.77     39.52 o
  -6   1   4     1276.73     1152.38     43.48 o
  -5   1   4     6086.75     5600.11    163.09 o
  -4   1   4       24.06       26.31      6.19 o
  -3   1   4     1204.61     1234.35     46.12 o
  -2   1   4    13080.91    13231.20    368.76 o
  -1   1   4    10305.40    11197.53    286.88 o
   0   1   4     1350.12     1831.93     43.43 o
   1   1   4    10550.56    11510.83    317.90 o
   2   1   4    13264.99    12965.21    363.78 o
   3   1   4     1075.39     1073.55     42.07 o
   4   1   4       58.53       50.14     17.47 o
   5   1   4     6255.72     5617.94    192.59 o
   6   1   4     1277.55     1104.68     52.53 o
   7   1   4      469.37      433.83     57.30 o
   8   1   4      162.59      186.32     49.89 o
   9   1   4      641.46      447.78    218.55 o
  10   1   4      207.83      290.11    348.87 o
  11   1   4      242.16      -75.01    106.04 o
 -11   2   4      156.88      440.06    170.25 o
 -10   2   4       43.51       48.28     74.61 o
  -9   2   4     1090.70      942.82    145.93 o
  -8   2   4       65.19       47.16     21.35 o
  -7   2   4     1431.40     1312.08     50.94 o
  -6   2   4      490.48      439.01     29.07 o
  -5   2   4     3542.72     3503.88     89.98 o
  -4   2   4      914.62      909.43     26.63 o
  -3   2   4     6881.18     6764.18    190.39 o
  -2   2   4     3668.98     3729.66     88.25 o
  -1   2   4      436.89      434.58     14.86 o
   0   2   4     5041.91     5274.88    114.30 o
   1   2   4      631.04      572.09     24.50 o
   2   2   4     3728.32     3527.43    102.89 o
   3   2   4     7206.30     6820.18    189.88 o
   4   2   4      856.75      757.99     38.11 o
   5   2   4     3368.50     3126.04    165.05 o
   6   2   4      665.42      475.44     90.78 o
   7   2   4     1438.34     1323.80     92.75 o
   8   2   4       29.77       46.72     39.91 o
   9   2   4     1014.16      738.32    325.80 o
  10   2   4       41.55      122.25    303.40 o
  11   2   4      199.60      363.82    391.50 o
 -11   3   4       52.75      160.00    168.09 o
 -10   3   4      791.22      680.59     81.17 o
  -9   3   4      316.97      268.57     60.91 o
  -8   3   4     1166.79     1226.25     60.38 o
  -7   3   4       77.26       81.51     21.11 o
  -6   3   4     2088.72     2054.05     60.74 o
  -5   3   4     2107.81     2162.73     62.48 o
  -4   3   4     4877.92     4878.53    126.25 o
  -3   3   4     1962.72     1904.36     51.81 o
  -2   3   4     2990.11     3018.76     63.18 o
  -1   3   4     9459.03     9700.94    191.52 o
   0   3   4     2792.09     2494.29     53.33 o
   1   3   4     9769.80    10037.85    254.38 o
   2   3   4     2708.07     2729.04     91.28 o
   3   3   4     1849.04     1739.95     55.59 o
   4   3   4     4795.78     4805.51    137.97 o
   5   3   4     2121.05     2191.53     68.25 o
   6   3   4     2003.55     1981.19     94.88 o
   7   3   4       53.34       74.61     27.29 o
   8   3   4     1285.32     1621.82    168.78 o
   9   3   4      319.74      172.56    100.10 o
  10   3   4      776.40      410.65     88.77 o
  11   3   4       78.00      -70.15     84.99 o
 -11   4   4       83.69      119.11     65.45 o
 -10   4   4       26.44      -61.83     65.84 o
  -9   4   4        0.91      -35.74     35.74 o
  -8   4   4      740.45      770.95     61.52 o
  -7   4   4      139.11      176.29     21.48 o
  -6   4   4     2700.06     2590.73     75.54 o
  -5   4   4      489.05      557.36     27.42 o
  -4   4   4     2305.95     2175.12     59.27 o
  -3   4   4     3905.59     3923.95     92.02 o
  -2   4   4     3136.97     3047.68     61.81 o
  -1   4   4     2759.78     2738.97     60.25 o
   0   4   4     2042.14     2112.89     46.80 o
   1   4   4     3213.44     3155.72     72.75 o
   2   4   4     2951.38     2879.60     91.09 o
   3   4   4     3660.05     3797.46    111.23 o
   4   4   4     2262.65     2276.61     67.84 o
   5   4   4      430.29      552.92     33.81 o
   6   4   4     2678.07     2687.66     82.38 o
   7   4   4      107.76      169.33     31.74 o
   8   4   4      759.16      721.80    170.81 o
   9   4   4        1.85       56.82     48.91 o
  10   4   4       17.35      -68.53     72.31 o
  11   4   4       91.69      -10.25     89.58 o
 -11   5   4      124.72      148.43     57.77 o
 -10   5   4      345.48      351.66     52.37 o
  -9   5   4       54.84      -13.78     31.93 o
  -8   5   4      121.46      116.62     28.95 o
  -7   5   4      985.16     1082.65     50.36 o
  -6   5   4     1492.04     1476.97     43.13 o
  -5   5   4     1314.51     1284.43     40.82 o
  -4   5   4     1625.49     1686.47     49.47 o
  -3   5   4      436.93      425.40     16.53 o
  -2   5   4      325.09      359.31     12.94 o
  -1   5   4     2456.76     2387.27     52.34 o
   0   5   4     5002.66     4734.88    100.65 o
   1   5   4     1876.69     1934.02     47.52 o
   2   5   4      312.01      350.74     21.66 o
   3   5   4      301.83      340.87     24.24 o
   4   5   4     1679.62     1798.70     56.79 o
   5   5   4     1235.43     1359.01     49.05 o
   6   5   4     1464.87     1638.33     59.93 o
   7   5   4     1185.70     1341.32     59.37 o
   8   5   4      118.91      245.84     54.40 o
   9   5   4       50.28       69.83     49.78 o
  10   5   4      320.57      396.94    128.97 o
  11   5   4      117.10      151.72     73.52 o
 -10   6   4       67.08      110.19     60.81 o
  -9   6   4      195.55      153.99     34.40 o
  -8   6   4     1148.78     1271.10     68.97 o
  -7   6   4      696.44      645.07     36.15 o
  -6   6   4     1255.15     1349.88     43.80 o
  -5   6   4      634.68      596.46     25.24 o
  -4   6   4     1069.19     1090.73     33.60 o
  -3   6   4     3060.96     2964.81     63.94 o
  -2   6   4     2904.35     2934.87     61.21 o
  -1   6   4     1629.06     1693.54     43.43 o
   0   6   4     6975.69     7061.65    144.86 o
   1   6   4     1737.62     1766.43     42.86 o
   2   6   4     2894.57     2798.88     68.94 o
   3   6   4     3005.31     2787.10     85.46 o
   4   6   4     1231.48     1229.62    130.93 o
   5   6   4      526.98      555.46     35.39 o
   6   6   4     1199.46     1472.83     55.75 o
   7   6   4      642.36      716.80     67.96 o
   8   6   4     1120.49     1475.57    104.16 o
   9   6   4      202.33      304.54     80.43 o
  10   6   4       58.34      115.20     51.12 o
 -10   7   4      157.74      202.68     65.83 o
  -9   7   4       30.57       41.62     51.06 o
  -8   7   4      609.66      611.20     43.09 o
  -7   7   4       72.34       63.13     22.19 o
  -6   7   4      169.62      152.39     19.98 o
  -5   7   4      522.19      535.56     25.32 o
  -4   7   4     1905.00     1913.91     47.31 o
  -3   7   4      483.84      454.76     19.09 o
  -2   7   4     1920.28     1896.61     42.98 o
  -1   7   4     3602.91     3769.16     91.87 o
   0   7   4     1573.02     1599.41     42.00 o
   1   7   4     3845.58     3827.40     90.19 o
   2   7   4     1887.53     1806.94     48.70 o
   3   7   4      477.67      449.19     26.60 o
   4   7   4     2028.00     2009.33    106.66 o
   5   7   4      573.56      648.65     42.15 o
   6   7   4      175.30      176.13     21.99 o
   7   7   4       63.17      114.03     35.98 o
   8   7   4      625.59      871.94     89.86 o
   9   7   4       22.80      107.88     79.93 o
  10   7   4      116.48      156.38     59.36 o
  -9   8   4      357.29      318.70     42.10 o
  -8   8   4       57.17       15.98     35.11 o
  -7   8   4      645.03      639.00     48.09 o
  -6   8   4      408.65      418.85     25.68 o
  -5   8   4      306.53      303.39     22.05 o
  -4   8   4      829.38      812.59     32.06 o
  -3   8   4     1650.70     1795.12     46.77 o
  -2   8   4      663.84      669.29     25.18 o
  -1   8   4      283.26      286.37     18.07 o
   0   8   4     1924.91     1914.18     51.50 o
   1   8   4      234.36      242.57     17.34 o
   2   8   4      551.69      513.01     26.01 o
   3   8   4     1750.34     1828.13     50.23 o
   4   8   4      795.08      754.27     34.64 o
   5   8   4      239.46      242.39     24.41 o
   6   8   4      370.50      421.13     53.31 o
   7   8   4      637.27      920.88     74.80 o
   8   8   4       69.14      117.01     41.75 o
   9   8   4      343.17      399.95     82.70 o
  -9   9   4      161.84      113.84     55.97 o
  -8   9   4       96.14       56.34     38.85 o
  -7   9   4       90.87       25.62     42.00 o
  -6   9   4      184.21      186.34     27.17 o
  -5   9   4     1071.93     1015.89     46.35 o
  -4   9   4      204.81      182.39     22.45 o
  -3   9   4      227.96      220.94     19.92 o
  -2   9   4     1285.00     1312.14     43.91 o
  -1   9   4     2607.31     2670.50     69.33 o
   0   9   4      150.43      150.08     19.46 o
   1   9   4     2670.13     2721.44     73.47 o
   2   9   4     1298.09     1289.08     42.48 o
   3   9   4      221.95      222.80     20.01 o
   4   9   4      174.78      200.37     22.79 o
   5   9   4     1008.62     1030.61     52.56 o
   6   9   4      213.01      250.32     34.50 o
   7   9   4       93.63      103.72     34.87 o
   8   9   4       89.21      154.54     40.71 o
   9   9   4      150.97      155.81     47.67 o
  -8  10   4       72.24       47.49     63.54 o
  -7  10   4      230.25      205.39     56.54 o
  -6  10   4      666.15      649.27     55.75 o
  -5  10   4       46.84       26.54     29.23 o
  -4  10   4       47.83       24.15     25.62 o
  -3  10   4      461.27      424.18     29.57 o
  -2  10   4      558.41      536.95     31.55 o
  -1  10   4      102.16       49.25     22.86 o
   0  10   4      279.31      253.56     22.69 o
   1  10   4      126.24       77.09     21.24 o
   2  10   4      638.65      573.28     32.35 o
   3  10   4      550.26      546.47     34.19 o
   4  10   4       89.58      112.25     26.40 o
   5  10   4       48.96       93.88     31.78 o
   6  10   4      701.87      838.64     57.75 o
   7  10   4      225.46      274.09     36.32 o
   8  10   4       71.78      102.18     38.58 o
  -7  11   4       55.58       -3.94     61.15 o
  -6  11   4       19.16      -37.48     58.31 o
  -5  11   4      578.87      611.90     47.00 o
  -4  11   4      126.93       83.44     31.17 o
  -3  11   4      133.98      102.48     30.21 o
  -2  11   4      672.79      660.58     42.31 o
  -1  11   4      809.30      821.90     46.50 o
   0  11   4       28.52      -24.80     24.80 o
   1  11   4      795.11      786.24     40.98 o
   2  11   4      620.26      621.13     48.48 o
   3  11   4      134.58      118.78     32.29 o
   4  11   4      130.96      156.45     39.26 o
   5  11   4      560.65      666.02     55.28 o
   6  11   4       29.43       72.96     38.49 o
   7  11   4       46.86       99.12     41.07 o
  -6  12   4       53.98       25.05     65.99 o
  -5  12   4      198.58      195.26     45.24 o
  -4  12   4       98.24       39.51     40.60 o
  -3  12   4      930.02      894.47     78.68 o
  -2  12   4      453.35      458.76     43.66 o
  -1  12   4      361.64      308.76     35.22 o
   0  12   4      333.37      283.26     34.20 o
   1  12   4      339.72      312.73     35.51 o
   2  12   4      436.14      500.28     43.09 o
   3  12   4      919.44      931.97     73.63 o
   4  12   4      103.25      113.83     43.42 o
   5  12   4      196.69      198.87     46.95 o
   6  12   4       64.58      112.07     43.09 o
  -5  13   4       81.04       17.60     54.72 o
  -4  13   4      127.22      109.84     46.55 o
  -3  13   4       87.36       25.99     43.72 o
  -2  13   4      189.80      180.37     44.18 o
  -1  13   4      200.51      161.24     42.79 o
   0  13   4        0.96      -39.74     40.98 o
   1  13   4      183.40      169.76     42.62 o
   2  13   4      203.58      208.40     47.36 o
   3  13   4       97.47       90.01     46.60 o
   4  13   4      152.85      133.01     44.90 o
   5  13   4       72.58       73.05     46.67 o
  -3  14   4      100.42       72.98     49.49 o
  -2  14   4      312.91      290.40     50.62 o
  -1  14   4       59.68       38.18     46.75 o
   0  14   4      144.91      112.27     46.80 o
   1  14   4       58.49       51.20     52.06 o
   2  14   4      303.36      256.20     54.69 o
   3  14   4      119.57      116.24     52.33 o
   1   0   5      442.71      477.13     17.73 o
   2   0   5    18574.43    20173.60    754.56 o
   3   0   5      902.14     1008.24     44.83 o
   4   0   5       41.10       11.47     18.37 o
   5   0   5       94.93       73.74     20.60 o
   6   0   5     2548.66     2447.94    103.18 o
   7   0   5        1.32       25.43     24.92 o
   8   0   5      363.53      289.58     62.68 o
   9   0   5       61.48       93.60    111.87 o
  10   0   5       27.32       29.94    226.91 o
  11   0   5      111.66     -109.81    109.81 o
 -11   1   5       28.49     -101.45    101.45 o
 -10   1   5      701.17      783.71    629.47 o
  -9   1   5      703.27      754.05    220.38 o
  -8   1   5      530.38      465.59     65.85 o
  -7   1   5      359.38      340.79     39.69 o
  -6   1   5     4431.27     4251.45    117.43 o
  -5   1   5     1751.86     1676.47     57.64 o
  -4   1   5     2246.13     2261.00     75.60 o
  -3   1   5     3469.37     3477.87    103.87 o
  -2   1   5     2417.03     2348.98     74.07 o
  -1   1   5      861.04      932.46     26.93 o
   0   1   5     3719.66     3998.91     93.05 o
   1   1   5      574.00      868.10    128.84 o
   2   1   5     2427.50     2321.81     67.98 o
   3   1   5     3902.74     3624.67    171.44 o
   4   1   5     2240.31     2089.98     91.06 o
   5   1   5     1762.60     1648.46     65.49 o
   6   1   5     4531.97     3972.39    198.46 o
   7   1   5      440.80      411.44     72.15 o
   8   1   5      465.04      418.70     81.94 o
   9   1   5      706.33      863.53    292.95 o
  10   1   5      691.79      883.05    612.47 o
  11   1   5       25.03     -103.07    103.07 o
 -11   2   5        1.54      -18.81     89.04 o
 -10   2   5       73.95       24.93    121.01 o
  -9   2   5       84.63      -39.06     69.17 o
  -8   2   5     1315.77     1263.93     70.70 o
  -7   2   5       91.75       86.77     18.72 o
  -6   2   5     1169.50     1156.79     45.04 o
  -5   2   5     2233.52     2162.23     71.02 o
  -4   2   5     1681.67     1742.55     51.65 o
  -3   2   5     1334.78     1369.78     44.13 o
  -2   2   5     2712.12     3120.47     95.66 o
  -1   2   5     9823.68    10620.79    218.23 o
   0   2   5     2432.66     2863.42     66.62 o
   1   2   5    10150.17    10860.46    279.48 o
   2   2   5     3358.67     3448.17     87.82 o
   3   2   5     1580.67     1509.69     45.84 o
   4   2   5     1659.78     1532.26     59.19 o
   5   2   5     2425.64     2177.51    120.88 o
   6   2   5     1264.81     1151.33     93.15 o
   7   2   5      110.89       92.85     36.66 o
   8   2   5     1182.82      948.20    167.30 o
   9   2   5       87.87       91.86     97.53 o
  10   2   5       77.55      -75.28     91.20 o
  11   2   5        1.19      -96.32     96.32 o
 -10   3   5       91.56       17.88     69.59 o
  -9   3   5      824.40      728.64     76.78 o
  -8   3   5      148.97      128.65     45.95 o
  -7   3   5      991.78     1017.17     53.66 o
  -6   3   5      110.08       79.49     16.95 o
  -5   3   5     4213.77     4193.66    120.79 o
  -4   3   5     3144.56     3083.99     92.20 o
  -3   3   5      211.70      254.60     14.50 o
  -2   3   5      489.59      472.06     15.90 o
  -1   3   5     3777.13     4032.61     90.50 o
   0   3   5    23525.87    25716.31    549.92 o
   1   3   5     4110.52     4424.56    109.19 o
   2   3   5      348.33      328.02     22.36 o
   3   3   5      210.68      246.90     39.69 o
   4   3   5     2892.14     2817.92     86.52 o
   5   3   5     4213.11     4094.76    119.94 o
   6   3   5       84.07       56.18     28.54 o
   7   3   5      911.37     1007.82     93.33 o
   8   3   5      146.73       74.82     64.44 o
   9   3   5      779.85      679.94    196.58 o
  10   3   5       85.50       17.27     80.94 o
  11   3   5      173.82      -49.38     90.39 o
 -11   4   5      237.57      109.27     94.16 o
 -10   4   5      165.42      110.20     70.59 o
  -9   4   5      253.43      175.45     62.06 o
  -8   4   5      256.81      279.57     47.59 o
  -7   4   5     1666.16     1760.04     76.86 o
  -6   4   5       29.69       37.66     15.44 o
  -5   4   5      107.66      113.70     16.20 o
  -4   4   5     1194.85     1204.18     38.11 o
  -3   4   5     3892.14     3851.13     86.06 o
  -2   4   5     2192.42     2217.86     49.10 o
  -1   4   5     1244.03     1367.49     31.92 o
   0   4   5      201.99      181.65      9.88 o
   1   4   5     1213.73     1354.35     37.40 o
   2   4   5     2054.22     2125.56     59.22 o
   3   4   5     4185.43     4214.59    124.22 o
   4   4   5     1045.93     1143.96     43.33 o
   5   4   5      183.70      190.62     36.79 o
   6   4   5       14.63       21.89     18.90 o
   7   4   5     1868.11     2312.67     92.39 o
   8   4   5      200.90      230.49    112.65 o
   9   4   5      248.35      233.51    114.67 o
  10   4   5      188.38      133.29     84.45 o
  11   4   5      230.14      122.76     89.85 o
 -10   5   5       29.96      -11.14     57.33 o
  -9   5   5       36.91      -30.43     62.76 o
  -8   5   5      446.41      327.25     34.45 o
  -7   5   5      128.21      139.78     27.81 o
  -6   5   5      155.29      165.95     18.81 o
  -5   5   5      920.19      873.31     36.16 o
  -4   5   5     1551.17     1602.43     46.87 o
  -3   5   5     5572.37     5355.90    113.51 o
  -2   5   5      279.46      296.35     12.23 o
  -1   5   5     4729.00     4637.02     96.73 o
   0   5   5      395.89      502.39     20.45 o
   1   5   5     4944.95     4806.77    100.77 o
   2   5   5      386.91      390.24     22.65 o
   3   5   5     5538.48     5237.36    147.86 o
   4   5   5     1461.14     1580.27     54.19 o
   5   5   5      882.18      971.34     42.13 o
   6   5   5      220.46      227.01     29.81 o
   7   5   5      156.13      223.45     49.68 o
   8   5   5      390.90      245.53     63.68 o
   9   5   5       45.59      114.15     69.63 o
  10   5   5       48.37       20.24     80.40 o
 -10   6   5       11.62      -55.44     55.44 o
  -9   6   5      136.23      104.43     48.76 o
  -8   6   5      614.79      623.02     45.87 o
  -7   6   5     1601.30     1613.58     64.63 o
  -6   6   5      132.11       91.60     22.25 o
  -5   6   5       73.86       88.69     17.96 o
  -4   6   5     2049.84     2019.01     53.34 o
  -3   6   5     3713.20     3755.59     80.71 o
  -2   6   5       55.16       44.76     10.84 o
  -1   6   5      718.63      707.37     23.85 o
   0   6   5       14.05        3.11      6.93 o
   1   6   5      728.02      709.76     25.04 o
   2   6   5       90.44       76.99     13.85 o
   3   6   5     3805.36     3674.74    126.35 o
   4   6   5     1857.05     1923.84     70.52 o
   5   6   5      134.10      166.00     23.31 o
   6   6   5      107.44      126.91     22.68 o
   7   6   5     1682.54     1858.48     98.89 o
   8   6   5      672.58      909.35     85.35 o
   9   6   5      143.46      199.30     55.18 o
  10   6   5       15.16       25.61     50.64 o
 -10   7   5       19.71        1.43     72.71 o
  -9   7   5      230.02      296.96     94.80 o
  -8   7   5        9.33      -17.27     29.27 o
  -7   7   5      370.61      352.58     26.61 o
  -6   7   5      364.76      336.98     27.95 o
  -5   7   5      852.75      854.50     37.72 o
  -4   7   5     1918.39     1953.11     52.70 o
  -3   7   5       97.89      101.49     13.39 o
  -2   7   5      435.02      452.52     20.50 o
  -1   7   5      914.83      918.67     30.66 o
   0   7   5     4954.59     5047.90    119.15 o
   1   7   5     1038.75     1022.45     30.62 o
   2   7   5      471.51      466.95     22.28 o
   3   7   5      133.31      134.98     20.69 o
   4   7   5     1529.28     1700.51     69.49 o
   5   7   5     1007.64     1070.72    139.06 o
   6   7   5      369.78      360.82     26.46 o
   7   7   5      347.08      398.31     72.98 o
   8   7   5       15.85       80.95     61.24 o
   9   7   5      217.15      383.36     88.39 o
  10   7   5       30.88       66.33     55.38 o
  -9   8   5        8.94       -4.37     67.27 o
  -8   8   5      671.64      641.04     82.28 o
  -7   8   5       21.92      -22.65     35.09 o
  -6   8   5      292.21      271.83     32.93 o
  -5   8   5     1352.09     1380.84     53.34 o
  -4   8   5     1695.60     1689.48     51.71 o
  -3   8   5     1227.59     1212.34     40.31 o
  -2   8   5      179.13      204.99     16.23 o
  -1   8   5     2360.26     2464.36     61.20 o
   0   8   5     1762.72     1934.00     50.83 o
   1   8   5     2409.77     2379.73     66.17 o
   2   8   5      218.39      220.14     17.50 o
   3   8   5     1303.62     1226.16     45.40 o
   4   8   5     1461.66     1601.29     67.17 o
   5   8   5     1480.52     1649.04     86.17 o
   6   8   5      277.34      341.11     44.45 o
   7   8   5       23.55       61.73     37.50 o
   8   8   5      707.17      959.43    102.06 o
   9   8   5       14.04       94.86     57.96 o
  -9   9   5       75.90       37.66     74.04 o
  -8   9   5       68.37       24.61     39.09 o
  -7   9   5       32.99      -11.24     76.63 o
  -6   9   5      878.07      936.55     55.68 o
  -5   9   5      141.60       93.25     27.00 o
  -4   9   5      548.70      496.98     29.64 o
  -3   9   5      481.78      525.14     27.38 o
  -2   9   5      265.96      249.47     20.96 o
  -1   9   5      272.30      278.02     21.36 o
   0   9   5      529.82      487.62     27.34 o
   1   9   5      224.45      229.53     21.71 o
   2   9   5      295.49      279.52     20.33 o
   3   9   5      623.53      659.13     37.10 o
   4   9   5      497.00      518.67     29.75 o
   5   9   5      182.42      196.03     26.63 o
   6   9   5      932.22     1022.49    365.19 o
   7   9   5       29.49       88.65     36.07 o
   8   9   5       54.95       99.47     40.40 o
   9   9   5       60.57      118.46     44.03 o
  -8  10   5       13.48       -2.38     44.59 o
  -7  10   5        9.65      -34.81     86.07 o
  -6  10   5      112.17      107.02     46.47 o
  -5  10   5      399.75      347.90     33.66 o
  -4  10   5       84.63       71.79     28.59 o
  -3  10   5      187.32      144.93     26.02 o
  -2  10   5     2664.59     2831.49     88.67 o
  -1  10   5       21.93      -23.03     23.03 o
   0  10   5       12.59      -21.91     21.91 o
   1  10   5       14.01      -14.11     23.38 o
   2  10   5     2732.06     2839.75     82.95 o
   3  10   5      168.77      182.32     23.83 o
   4  10   5       89.53       94.03     29.60 o
   5  10   5      385.87      385.96     32.46 o
   6  10   5      117.87      182.49     34.47 o
   7  10   5       13.99       42.84     40.17 o
   8  10   5       17.91       37.07     44.74 o
  -7  11   5       83.17       29.93     62.18 o
  -6  11   5      427.27      309.13     55.88 o
  -5  11   5      151.85      150.51     40.65 o
  -4  11   5      353.79      341.23     35.62 o
  -3  11   5      363.40      289.29     33.09 o
  -2  11   5      627.65      615.71     40.82 o
  -1  11   5       10.75      -26.33     26.33 o
   0  11   5       59.32      -26.02     26.02 o
   1  11   5       20.68      -26.73     26.73 o
   2  11   5      595.03      647.86     63.54 o
   3  11   5      322.22      306.04     37.27 o
   4  11   5      330.83      376.48     43.32 o
   5  11   5      141.18      151.53     38.34 o
   6  11   5      415.47      440.89     41.47 o
   7  11   5       85.95      127.59     40.75 o
  -6  12   5       88.46      -23.15     70.56 o
  -5  12   5      128.60      150.52     45.35 o
  -4  12   5       24.00      -13.52     41.20 o
  -3  12   5      297.04      290.91     42.69 o
  -2  12   5       87.70      -11.94     38.81 o
  -1  12   5      959.37     1005.22     61.45 o
   0  12   5      118.25       68.26     33.44 o
   1  12   5      968.90     1001.32     72.67 o
   2  12   5       79.83       58.50     39.26 o
   3  12   5      238.10      279.55     48.19 o
   4  12   5       26.39       42.68     43.86 o
   5  12   5       95.87      126.53     47.69 o
   6  12   5       88.44      120.36     44.52 o
  -5  13   5      224.94      159.36     74.47 o
  -4  13   5      112.06       50.10     46.91 o
  -3  13   5       63.90        5.96     44.50 o
  -2  13   5       83.73        7.09     43.03 o
  -1  13   5      203.84      165.54     44.80 o
   0  13   5      480.84      398.98     47.54 o
   1  13   5      164.19      137.26     48.69 o
   2  13   5       90.93       41.47     46.88 o
   3  13   5       74.62       21.31     48.91 o
   4  13   5      104.88       71.81     45.90 o
   5  13   5      213.59      264.17     57.68 o
  -3  14   5       74.66        1.25     50.01 o
  -2  14   5       83.57       61.92     49.03 o
  -1  14   5        1.01      -47.87     47.87 o
   0  14   5      122.72       78.97     54.51 o
   1  14   5        3.38      -47.98     52.69 o
   2  14   5       73.74       42.56     52.15 o
   3  14   5       65.19        5.98     52.75 o
   0   0   6       35.79       46.17     10.59 o
   1   0   6     6756.82     7522.18    214.52 o
   2   0   6      998.45     1257.13     64.76 o
   3   0   6     8569.48     9517.71    331.85 o
   4   0   6       21.08       15.20     19.45 o
   5   0   6     2172.46     1943.98    127.97 o
   6   0   6      500.19      431.56     56.51 o
   7   0   6      488.74      369.26     51.03 o
   8   0   6       11.46      -34.43     34.59 o
   9   0   6       85.05      124.95     89.22 o
  10   0   6        7.18      -97.13     97.13 o
  11   0   6       59.83     -116.29    116.29 o
 -11   1   6       79.36     -110.35    110.35 o
 -10   1   6      255.85       40.20     97.94 o
  -9   1   6     1123.42     1026.58    282.00 o
  -8   1   6      398.15      292.61     51.13 o
  -7   1   6      264.06      172.98     36.35 o
  -6   1   6     1738.87     1713.22     78.22 o
  -5   1   6     3606.95     3407.50    112.29 o
  -4   1   6      369.33      356.94     30.66 o
  -3   1   6      221.25      230.11     20.04 o
  -2   1   6     3336.43     3878.96    153.23 o
  -1   1   6      530.58      558.87     21.04 o
   0   1   6     2424.13     2679.36     71.78 o
   1   1   6      584.23      631.66     28.72 o
   2   1   6     3485.26     3960.93    178.16 o
   3   1   6      269.03      253.50     36.80 o
   4   1   6      415.63      353.89     48.10 o
   5   1   6     3675.79     3175.44    194.64 o
   6   1   6     1643.93     1437.81     90.20 o
   7   1   6      290.94      181.96     50.69 o
   8   1   6      357.14      307.58     83.86 o
   9   1   6     1152.84      881.61    472.85 o
  10   1   6      207.95      -34.81     96.86 o
  11   1   6       67.92     -117.91    117.91 o
 -11   2   6      251.09      -94.16    118.99 o
 -10   2   6       80.81      -58.82     98.48 o
  -9   2   6      121.57       95.05     99.42 o
  -8   2   6       31.70       51.94     38.65 o
  -7   2   6     1689.20     1697.79     68.99 o
  -6   2   6      146.64      160.80     26.78 o
  -5   2   6       73.85       54.76     12.89 o
  -4   2   6      802.11      828.03     40.89 o
  -3   2   6     3868.42     3980.85    113.62 o
  -2   2   6     7869.77     8327.68    442.96 o
  -1   2   6      196.84      230.64     13.05 o
   0   2   6      193.47      225.51     12.39 o
   1   2   6      242.48      275.72     17.04 o
   2   2   6     8415.60     8404.61    259.87 o
   3   2   6     3636.72     3613.56    116.63 o
   4   2   6      797.00      778.75     40.56 o
   5   2   6       59.44       12.53     24.75 o
   6   2   6      177.69      135.93     27.72 o
   7   2   6     1817.71     1759.68    125.47 o
   8   2   6       33.12       37.41     53.51 o
   9   2   6      102.44       15.28     96.59 o
  10   2   6       66.33      -87.42     87.42 o
  11   2   6      289.42       -4.32    102.80 o
  -9   3   6       10.99       23.52     65.06 o
  -8   3   6      376.02      331.65     62.70 o
  -7   3   6      404.00      372.77     34.64 o
  -6   3   6     2136.42     2102.13     66.60 o
  -5   3   6      260.89      323.43     20.27 o
  -4   3   6     1554.85     1548.67     48.23 o
  -3   3   6     4307.63     4708.57    128.88 o
  -2   3   6      833.96      924.77     29.39 o
  -1   3   6     8161.21     8503.22    178.92 o
   0   3   6     1190.03     1225.88     32.13 o
   1   3   6     7346.05     7886.62    212.72 o
   2   3   6      704.32      798.87     33.96 o
   3   3   6     4438.54     4828.63    157.08 o
   4   3   6     1470.75     1438.22     50.81 o
   5   3   6      221.41      236.93     23.90 o
   6   3   6     1954.06     1861.19    101.33 o
   7   3   6      333.42      331.33     73.80 o
   8   3   6      344.19      206.25     69.54 o
   9   3   6       14.33      -21.01     59.92 o
  10   3   6      537.42      255.24     90.12 o
  11   3   6      113.49      -15.92    102.53 o
 -10   4   6       56.23       -2.97     81.21 o
  -9   4   6        4.54      -47.22     70.15 o
  -8   4   6     1468.82     1455.67     94.81 o
  -7   4   6      620.62      641.15     43.33 o
  -6   4   6      604.11      627.04     37.37 o
  -5   4   6      813.07      821.62     38.64 o
  -4   4   6     2579.99     2513.72     66.82 o
  -3   4   6       50.43       50.89     11.87 o
  -2   4   6      924.07      885.67     27.53 o
  -1   4   6     1879.53     1889.15     45.79 o
   0   4   6      377.35      395.95     17.31 o
   1   4   6     1789.07     1808.30     48.55 o
   2   4   6     1045.36     1005.78     29.49 o
   3   4   6       73.75       78.88     14.16 o
   4   4   6     2302.67     2366.77     82.74 o
   5   4   6      893.26      959.87     41.01 o
   6   4   6      527.44      482.89     51.52 o
   7   4   6      625.96      544.09    148.15 o
   8   4   6     1579.53     2024.14    243.37 o
   9   4   6        5.66       37.55     97.40 o
  10   4   6       43.30      -25.63     84.72 o
 -10   5   6      172.95      123.57     82.83 o
  -9   5   6        3.07      -41.28     72.85 o
  -8   5   6       21.11       27.07     49.02 o
  -7   5   6      221.74      167.66     27.42 o
  -6   5   6       54.48       36.34     28.82 o
  -5   5   6      782.76      801.56     37.57 o
  -4   5   6     4541.33     4536.58    121.20 o
  -3   5   6       10.70        8.91      6.33 o
  -2   5   6       74.45       72.41      9.59 o
  -1   5   6      312.49      346.30     15.85 o
   0   5   6    14637.73    15012.25    359.09 o
   1   5   6      340.68      363.99     18.28 o
   2   5   6      119.32      126.63     11.96 o
   3   5   6        6.59       15.44     14.68 o
   4   5   6     4822.20     5044.75    149.54 o
   5   5   6      903.38     1006.04     50.31 o
   6   5   6       63.29      105.77     26.23 o
   7   5   6      205.99      238.70     47.72 o
   8   5   6       11.74      140.13     74.68 o
   9   5   6        8.62       54.78    133.96 o
  10   5   6      154.82       70.42     77.17 o
 -10   6   6       74.78        1.08     58.20 o
  -9   6   6      153.44      144.78     99.18 o
  -8   6   6      885.98      880.74     62.04 o
  -7   6   6      772.90      870.66     51.43 o
  -6   6   6      832.55      869.69     49.44 o
  -5   6   6     1155.30     1116.10     40.59 o
  -4   6   6     1943.84     2006.65     61.89 o
  -3   6   6     1123.65     1052.49     27.11 o
  -2   6   6      535.95      551.39     23.82 o
  -1   6   6     1472.95     1457.79     39.52 o
   0   6   6      306.52      315.08     15.79 o
   1   6   6     1299.36     1335.28     35.74 o
   2   6   6      541.62      529.75     26.23 o
   3   6   6     1239.24     1159.49     47.45 o
   4   6   6     1861.81     2044.73     72.64 o
   5   6   6      927.31     1049.94     52.46 o
   6   6   6      761.47      938.33     62.45 o
   7   6   6      828.15     1042.61     61.85 o
   8   6   6      973.06     1292.40    171.06 o
   9   6   6      119.14      198.08     84.46 o
  10   6   6       59.87       43.17     76.90 o
  -9   7   6       50.83        8.46     63.40 o
  -8   7   6      246.57      169.11     32.32 o
  -7   7   6       57.62       31.35     33.83 o
  -6   7   6      504.86      557.35     42.35 o
  -5   7   6      389.01      385.75     24.00 o
  -4   7   6      540.11      532.20     32.58 o
  -3   7   6     2411.48     2365.62     62.32 o
  -2   7   6      183.52      191.08     14.46 o
  -1   7   6     2491.35     2716.11     67.94 o
   0   7   6      234.93      243.14     18.11 o
   1   7   6     2736.20     2899.99     73.99 o
   2   7   6      226.04      232.32     16.16 o
   3   7   6     2047.98     2157.56     73.18 o
   4   7   6      373.66      444.46     39.08 o
   5   7   6      459.31      479.47     74.54 o
   6   7   6      489.76      580.17     43.88 o
   7   7   6       59.86      104.77     55.75 o
   8   7   6      230.45      289.51     73.52 o
   9   7   6       63.07      157.35     80.52 o
  -9   8   6      237.45      155.41    127.89 o
  -8   8   6       39.47        7.69     35.42 o
  -7   8   6      627.42      613.66     48.03 o
  -6   8   6      406.27      357.18     36.09 o
  -5   8   6      176.29      145.58     22.71 o
  -4   8   6      403.52      415.20     29.65 o
  -3   8   6      810.08      810.14     37.75 o
  -2   8   6     3167.43     3349.92     78.75 o
  -1   8   6       10.04       -0.10     16.59 o
   0   8   6        4.23      -16.45     16.45 o
   1   8   6        6.14      -17.60     17.60 o
   2   8   6     3071.78     3067.99     82.59 o
   3   8   6      859.63      873.05     36.91 o
   4   8   6      470.12      515.86     36.05 o
   5   8   6      159.28      142.88     24.12 o
   6   8   6      339.81      333.43     32.69 o
   7   8   6      656.48      419.56     86.88 o
   8   8   6       30.82       87.45     49.70 o
   9   8   6      189.78      284.85     58.30 o
  -8   9   6       70.32       -9.57     38.80 o
  -7   9   6       87.29       79.08     55.50 o
  -6   9   6      174.43      137.24     38.40 o
  -5   9   6     1207.43     1202.12     52.74 o
  -4   9   6      182.81      164.74     24.22 o
  -3   9   6      165.57      166.65     23.44 o
  -2   9   6       38.70       30.25     19.67 o
  -1   9   6      294.44      307.22     28.25 o
   0   9   6      702.72      767.03     47.93 o
   1   9   6      310.59      289.95     22.70 o
   2   9   6       43.33       24.93     18.76 o
   3   9   6      242.77      245.77     22.64 o
   4   9   6      195.37      221.61     22.13 o
   5   9   6     1272.20     1459.60    109.55 o
   6   9   6      180.48      205.57     35.91 o
   7   9   6       89.36      147.46     38.97 o
   8   9   6       58.02       83.22     45.66 o
  -8  10   6       16.29      -16.04     48.07 o
  -7  10   6       18.32      -39.39     90.66 o
  -6  10   6       27.98       14.92     56.49 o
  -5  10   6      495.34      451.94     40.81 o
  -4  10   6       38.99      -11.18     37.14 o
  -3  10   6      290.45      302.06     28.82 o
  -2  10   6       22.91      -13.03     24.87 o
  -1  10   6     1694.01     1739.13     64.00 o
   0  10   6      513.96      450.24     29.30 o
   1  10   6     1703.10     1714.73     61.62 o
   2  10   6       21.70       38.69     23.93 o
   3  10   6      359.84      372.45     26.34 o
   4  10   6       48.36       58.72     27.64 o
   5  10   6      584.32      728.32     61.72 o
   6  10   6       37.95       69.02     34.58 o
   7  10   6       26.83       53.33     42.50 o
   8  10   6       11.81       64.16     47.57 o
  -7  11   6       15.79      -19.16     97.13 o
  -6  11   6      442.29      388.62     55.21 o
  -5  11   6      387.39      309.26     53.16 o
  -4  11   6      107.54       47.94     32.89 o
  -3  11   6       41.72       -5.98     31.51 o
  -2  11   6      335.30      286.51     34.02 o
  -1  11   6      105.13       26.18     31.13 o
   0  11   6      266.93      167.44     32.28 o
   1  11   6      106.03       27.69     38.97 o
   2  11   6      323.80      313.14     35.99 o
   3  11   6       46.23       57.26     33.69 o
   4  11   6       82.40      102.76     41.08 o
   5  11   6      426.80      438.07     42.55 o
   6  11   6      395.35      468.61     43.50 o
   7  11   6        7.12       39.60     42.98 o
  -6  12   6       74.60      -52.35     66.19 o
  -5  12   6        9.64       14.50     68.98 o
  -4  12   6       69.86       35.28     42.63 o
  -3  12   6       64.90       13.32     41.69 o
  -2  12   6      989.59     1248.93     81.86 o
  -1  12   6       13.63      -34.23     34.23 o
   0  12   6       73.83      -12.09     34.36 o
   1  12   6       16.22      -36.55     36.55 o
   2  12   6     1077.87     1405.57     90.64 o
   3  12   6       97.08       94.41     47.43 o
   4  12   6       68.53       46.81     45.90 o
   5  12   6        4.88       19.10     43.26 o
   6  12   6       72.52       95.32     46.27 o
  -4  13   6       33.74        9.33     47.62 o
  -3  13   6      440.68      371.72     58.30 o
  -2  13   6       47.24      -33.19     45.54 o
  -1  13   6      225.13       86.12     46.11 o
   0  13   6        0.59      -36.01     48.25 o
   1  13   6      223.38      147.37     50.14 o
   2  13   6       61.66       -5.90     49.44 o
   3  13   6      395.18      392.09     66.05 o
   4  13   6       46.58       65.35     54.35 o
  -1  14   6       84.93       45.16     56.03 o
   0  14   6       85.60       23.19     54.59 o
   1  14   6       72.52       10.41     54.19 o
   1   0   7      908.17     1072.61     72.47 o
   2   0   7    10840.74    13606.78    544.12 o
   3   0   7     2325.14     2522.15     95.15 o
   4   0   7      108.11       94.98     19.33 o
   5   0   7     1701.72     1561.66    125.87 o
   6   0   7      865.17      725.70     91.04 o
   7   0   7     1335.03     1278.29    106.50 o
   8   0   7      719.00      564.61    221.67 o
   9   0   7      630.01      556.14    281.95 o
  10   0   7        0.04     -101.45    101.45 o
  11   0   7       88.54     -114.40    114.40 o
 -10   1   7      370.83      -12.68    105.77 o
  -9   1   7      196.66      224.85    173.89 o
  -8   1   7       76.47       72.06     80.95 o
  -7   1   7      113.31      108.46     31.30 o
  -6   1   7      762.65      621.31     89.20 o
  -5   1   7     1251.73     1220.49     64.34 o
  -4   1   7     1838.14     1745.24     84.74 o
  -3   1   7      732.46      796.40     39.34 o
  -2   1   7     1837.43     2218.51    106.66 o
  -1   1   7     2870.32     3313.74     97.90 o
   0   1   7     3542.72     3974.91    105.43 o
   1   1   7     3028.42     3577.87    112.92 o
   2   1   7     1994.08     2339.03    140.68 o
   3   1   7      801.19      800.61     42.98 o
   4   1   7     1801.13     1644.18    175.09 o
   5   1   7     1273.07     1147.34     63.71 o
   6   1   7      764.19      525.83     74.01 o
   7   1   7      121.55       50.49     34.11 o
   8   1   7       91.19        5.06     48.87 o
   9   1   7      171.74      110.75    203.03 o
  10   1   7      367.77      -29.14    103.88 o
 -10   2   7      237.93        9.71    107.12 o
  -9   2   7       78.58       73.01    167.42 o
  -8   2   7      586.76      458.65    206.27 o
  -7   2   7       85.52       65.51     32.54 o
  -6   2   7     1353.54     1392.82     65.89 o
  -5   2   7      252.88      254.96     25.85 o
  -4   2   7      744.72      831.10     41.07 o
  -3   2   7     1231.56     1297.08     49.21 o
  -2   2   7     3349.97     3512.79    101.27 o
  -1   2   7     3650.22     3886.42     88.38 o
   0   2   7     2194.26     2219.33     56.97 o
   1   2   7     3842.20     4233.70    115.82 o
   2   2   7     3407.20     3687.16    142.34 o
   3   2   7     1267.53     1254.23     41.08 o
   4   2   7      853.02      879.44     41.31 o
   5   2   7      199.74      150.43     24.81 o
   6   2   7     1510.97     1281.56    117.42 o
   7   2   7      129.04       47.94     36.02 o
   8   2   7      596.29      386.58    135.95 o
   9   2   7       84.88       34.81    133.02 o
  10   2   7      233.44      -28.33     96.05 o
  -9   3   7      354.33      426.90    115.75 o
  -8   3   7       25.25       77.43     53.98 o
  -7   3   7      619.11      561.51     53.85 o
  -6   3   7      190.76      146.81     29.57 o
  -5   3   7     3199.61     3178.01     92.05 o
  -4   3   7     1289.98     1454.66     44.60 o
  -3   3   7       99.07       96.89     14.31 o
  -2   3   7     2382.29     2389.78     57.50 o
  -1   3   7     2215.69     2292.66     51.15 o
   0   3   7     2083.33     2224.48     54.21 o
   1   3   7     1971.77     2063.28     65.60 o
   2   3   7     2331.72     2374.57     75.28 o
   3   3   7       55.45       66.59     13.85 o
   4   3   7     1313.40     1368.43     54.72 o
   5   3   7     3030.14     2811.26    115.87 o
   6   3   7      244.75      126.57     35.47 o
   7   3   7      594.82      481.40     70.61 o
   8   3   7       21.99      -44.47     44.47 o
   9   3   7      345.31      244.66    154.74 o
  10   3   7       62.65      -84.72     84.72 o
 -10   4   7       39.73      -25.63     86.61 o
  -9   4   7      170.06      137.33     79.32 o
  -8   4   7      148.96      147.57     55.68 o
  -7   4   7     1250.34     1311.22     88.44 o
  -6   4   7      143.92      112.06     19.74 o
  -5   4   7      167.14      158.38     21.37 o
  -4   4   7     2007.96     2114.51     61.24 o
  -3   4   7     2109.21     2144.04     61.33 o
  -2   4   7      104.53       89.33      9.89 o
  -1   4   7      481.54      521.97     19.91 o
   0   4   7     3920.22     4120.06     96.47 o
   1   4   7      456.37      516.31     24.62 o
   2   4   7       96.10       79.04     12.67 o
   3   4   7     2142.41     2157.14     79.38 o
   4   4   7     2154.11     2229.86     76.55 o
   5   4   7      192.49      201.73     21.04 o
   6   4   7      184.32      152.29     29.22 o
   7   4   7     1242.60     1228.57    121.44 o
   8   4   7      109.70       99.55     99.83 o
   9   4   7      192.04      155.86     83.64 o
  10   4   7       39.26      -14.30     82.29 o
 -10   5   7       18.28      -53.69     86.34 o
  -8   5   7      364.08      352.07     63.19 o
  -7   5   7       86.37      100.37     49.31 o
  -6   5   7       46.61       50.21     36.10 o
  -5   5   7      754.33      756.41     54.92 o
  -4   5   7     1048.79      994.96     34.48 o
  -3   5   7     1388.18     1314.26     38.29 o
  -2   5   7     1499.93     1528.61     39.11 o
  -1   5   7     1809.83     1776.83     44.10 o
   0   5   7      318.32      305.44     18.88 o
   1   5   7     1852.60     1858.71     46.81 o
   2   5   7     1542.98     1649.64     44.92 o
   3   5   7     1213.24     1198.52     55.08 o
   4   5   7     1178.83     1276.18     53.48 o
   5   5   7      800.10      907.17     47.34 o
   6   5   7       60.01       45.56     23.15 o
   7   5   7       89.97      142.38     27.10 o
   8   5   7      345.53      502.65    230.42 o
   9   5   7      258.68      371.80    215.18 o
  10   5   7       14.63       11.60     79.32 o
  -9   6   7       32.58       24.41     52.42 o
  -8   6   7      312.06      253.30     43.73 o
  -7   6   7      568.16      496.73     38.97 o
  -6   6   7      193.53      118.22     40.90 o
  -5   6   7      127.25      112.04     23.19 o
  -4   6   7     1819.86     1836.01     59.82 o
  -3   6   7     1388.15     1388.74     34.73 o
  -2   6   7      258.80      272.66     15.58 o
  -1   6   7     1147.31     1155.89     33.76 o
   0   6   7     3564.09     3862.24     96.12 o
   1   6   7     1241.44     1270.35     35.98 o
   2   6   7      215.83      240.82     18.16 o
   3   6   7     1413.55     1418.27     78.40 o
   4   6   7     1745.77     1919.66     69.93 o
   5   6   7      138.94      157.56     24.74 o
   6   6   7      178.44      178.66     27.80 o
   7   6   7      603.31      672.76     58.07 o
   8   6   7      330.13      244.72     69.34 o
   9   6   7       46.94      141.09     71.79 o
  -9   7   7      353.08      288.98    101.32 o
  -8   7   7       21.86      -36.94     47.81 o
  -7   7   7      250.17      158.76     40.89 o
  -6   7   7       98.81       52.88     36.96 o
  -5   7   7      786.62      897.59     57.40 o
  -4   7   7      438.18      444.43     23.53 o
  -3   7   7       19.43       20.03     15.69 o
  -2   7   7      190.30      215.03     16.32 o
  -1   7   7      994.17      992.22     40.83 o
   0   7   7     2090.03     2192.99     60.24 o
   1   7   7     1016.02     1022.46     44.04 o
   2   7   7      146.51      143.30     15.44 o
   3   7   7       23.83       29.82     17.38 o
   4   7   7      343.74      369.59     29.23 o
   5   7   7      797.53      991.47     75.66 o
   6   7   7       90.29      137.18     27.16 o
   7   7   7      237.14      264.89     75.95 o
   8   7   7       27.01      107.40     71.74 o
   9   7   7      362.52      586.99    279.98 o
  -9   8   7        7.89      -47.17     90.93 o
  -8   8   7      173.20       98.67     70.68 o
  -7   8   7       61.16       72.82     37.13 o
  -6   8   7      516.99      484.93     39.74 o
  -5   8   7      143.89      115.46     28.81 o
  -4   8   7      161.14      128.09     20.95 o
  -3   8   7      585.84      574.01     29.56 o
  -2   8   7      796.49      848.77     33.93 o
  -1   8   7     1079.27     1148.71     42.32 o
   0   8   7       28.10       13.18     18.78 o
   1   8   7     1204.45     1205.64     43.49 o
   2   8   7      869.08      872.25     34.72 o
   3   8   7      591.97      643.75     35.21 o
   4   8   7      122.25      159.02     22.00 o
   5   8   7      153.16      173.29     28.53 o
   6   8   7      537.13      563.09     70.29 o
   7   8   7       61.71      114.23     35.74 o
   8   8   7      204.51      240.72     57.53 o
   9   8   7        8.58       71.55     41.61 o
  -8   9   7      223.13      125.24     77.76 o
  -7   9   7        1.80      -26.18     61.94 o
  -6   9   7      427.64      405.33     43.67 o
  -5   9   7      137.52      102.49     29.64 o
  -4   9   7      758.17      725.02     40.47 o
  -3   9   7      131.32      122.63     23.01 o
  -2   9   7     1210.87     1301.82     46.58 o
  -1   9   7      955.87      914.75     50.93 o
   0   9   7      132.29      110.14     25.28 o
   1   9   7      966.22      913.97     40.84 o
   2   9   7     1216.86     1245.38     47.92 o
   3   9   7      134.56      121.83     20.69 o
   4   9   7      788.80      857.97     50.16 o
   5   9   7      139.85      173.37     32.26 o
   6   9   7      458.27      466.86     83.84 o
   7   9   7        1.32       48.51     40.15 o
   8   9   7      201.74      299.88     62.80 o
  -7  10   7      106.28       34.54     98.48 o
  -6  10   7      116.00       82.14     66.01 o
  -5  10   7      239.37      157.91     35.85 o
  -4  10   7       18.08      -21.59     29.58 o
  -3  10   7      513.44      479.78     31.99 o
  -2  10   7      686.25      648.33     39.02 o
  -1  10   7      115.82       90.25     25.81 o
   0  10   7       56.86       54.21     25.69 o
   1  10   7      126.46      134.08     25.95 o
   2  10   7      667.51      672.50     43.80 o
   3  10   7      476.97      487.00     32.82 o
   4  10   7       14.96       23.06     28.04 o
   5  10   7      190.72      203.45     34.73 o
   6  10   7      124.83      171.58     43.10 o
   7  10   7      129.28      175.67     47.25 o
  -6  11   7       56.63       87.21     71.34 o
  -5  11   7      226.52      204.00     52.32 o
  -4  11   7      208.29      101.44     34.31 o
  -3  11   7      211.82      168.22     34.29 o
  -2  11   7      239.46      208.18     34.34 o
  -1  11   7      591.71      543.57     38.18 o
   0  11   7      231.89      138.72     32.94 o
   1  11   7      583.53      514.98     45.99 o
   2  11   7      209.56      206.56     36.21 o
   3  11   7      230.55      200.43     36.71 o
   4  11   7      153.91      117.67     38.19 o
   5  11   7      240.28      264.45     42.61 o
   6  11   7       59.29      108.46     41.62 o
  -5  12   7       51.48       45.14     56.46 o
  -4  12   7      182.55      120.87     69.64 o
  -3  12   7      147.80      124.20     45.33 o
  -2  12   7       51.26      -31.44     36.96 o
  -1  12   7      238.86      197.78     37.64 o
   0  12   7      294.78      210.27     39.91 o
   1  12   7      246.24      197.69     40.05 o
   2  12   7       52.90       64.48     47.54 o
   3  12   7      138.69      139.61     50.94 o
   4  12   7      157.17      151.05     43.27 o
   5  12   7       41.98       49.26     45.90 o
  -3  13   7       34.87       13.74     47.63 o
  -2  13   7      154.68       79.93     48.23 o
  -1  13   7      204.99      216.15     53.06 o
   0  13   7      192.98      133.31     52.37 o
   1  13   7      207.60      142.41     51.69 o
   2  13   7      153.28      133.33     52.71 o
   3  13   7       29.42       39.88     54.75 o
   0   0   8      256.78      305.83     24.89 o
   1   0   8      321.60      324.88     26.58 o
   2   0   8     1371.14     1667.58     71.00 o
   3   0   8      603.79      594.48     37.30 o
   4   0   8        4.44        7.48     21.74 o
   5   0   8      338.05      254.45     44.55 o
   6   0   8     3134.80     2729.97    273.27 o
   7   0   8     2050.62     1832.10    182.73 o
   8   0   8      117.20       57.35     52.12 o
   9   0   8       44.09        5.97    191.97 o
  10   0   8      177.80     -108.19    108.19 o
 -10   1   8        7.53     -109.27    109.27 o
  -9   1   8      139.40      137.04    182.93 o
  -8   1   8        7.15       10.28     44.53 o
  -7   1   8      152.83       94.32     35.28 o
  -6   1   8      620.42      577.31    124.73 o
  -5   1   8      937.24      964.78     71.86 o
  -4   1   8      350.36      335.88     29.12 o
  -3   1   8      444.68      530.67     42.10 o
  -2   1   8     3030.12     3361.77    104.65 o
  -1   1   8     3519.44     4068.55    126.91 o
   0   1   8      729.97      771.40     28.82 o
   1   1   8     3947.93     4578.35    144.29 o
   2   1   8     2729.10     3327.29    110.58 o
   3   1   8      507.06      571.37     48.68 o
   4   1   8      333.05      260.01     35.79 o
   5   1   8      976.77      861.05     87.27 o
   6   1   8      588.68      473.85     95.72 o
   7   1   8      124.14       30.95     36.76 o
   8   1   8        1.02      -47.00     47.00 o
   9   1   8      137.59       81.83    186.58 o
 -10   2   8       42.63     -117.10    117.10 o
  -9   2   8      314.27      224.95    216.93 o
  -8   2   8      315.71      193.88    118.58 o
  -7   2   8     1236.10     1312.57    101.10 o
  -6   2   8      260.01      240.49     35.10 o
  -5   2   8      909.82      923.16     56.90 o
  -4   2   8      987.52     1036.50     45.60 o
  -3   2   8     2757.70     2946.46    131.21 o
  -2   2   8      196.33      199.63     14.79 o
  -1   2   8      696.02      716.44     24.48 o
   0   2   8     1314.57     1407.79     42.95 o
   1   2   8      631.76      689.99     34.19 o
   2   2   8      224.59      232.25     25.74 o
   3   2   8     2844.74     3022.10    168.10 o
   4   2   8      986.51      949.35     44.91 o
   5   2   8      666.14      466.30     86.03 o
   6   2   8      281.63      157.47     42.96 o
   7   2   8     1386.41     1264.56    142.96 o
   8   2   8      245.13       75.61     72.32 o
   9   2   8      317.79      173.37    111.97 o
  10   2   8       51.65      -99.02     99.02 o
  -9   3   8      172.77      255.78    101.72 o
  -8   3   8      554.50      552.04     90.93 o
  -7   3   8      390.65      366.10     49.24 o
  -6   3   8      235.61      244.43     34.65 o
  -5   3   8      417.45      425.85     27.99 o
  -4   3   8     2415.71     2609.61    106.76 o
  -3   3   8      358.73      368.12     25.29 o
  -2   3   8      676.79      640.44     21.89 o
  -1   3   8      320.52      358.71     17.29 o
   0   3   8     1238.75     1324.26     36.22 o
   1   3   8      413.75      440.08     23.81 o
   2   3   8      627.76      597.98     30.33 o
   3   3   8      266.88      302.22     44.13 o
   4   3   8     2574.96     2706.66    143.55 o
   5   3   8      345.67      269.66     36.30 o
   6   3   8      225.97      194.63     33.33 o
   7   3   8      381.37      283.20     50.35 o
   8   3   8      540.55      364.60    133.89 o
   9   3   8      176.54      111.61    122.63 o
  10   3   8      245.16       18.35     92.28 o
  -9   4   8       20.55       82.78     66.35 o
  -8   4   8      168.11      196.11     62.06 o
  -7   4   8       92.36      119.66     52.18 o
  -6   4   8      557.86      633.76     48.75 o
  -5   4   8      695.13      757.91     55.34 o
  -4   4   8     1009.18     1115.52     60.64 o
  -3   4   8     1615.44     1612.97     53.22 o
  -2   4   8     2312.87     2382.45     55.51 o
  -1   4   8     2329.82     2441.51     59.25 o
   0   4   8     3239.04     3613.42     81.78 o
   1   4   8     2551.90     2683.10     69.55 o
   2   4   8     2307.40     2377.26     93.28 o
   3   4   8     1458.36     1586.03     73.40 o
   4   4   8     1042.62     1101.35     49.78 o
   5   4   8      602.15      645.90     45.16 o
   6   4   8      590.72      523.26     45.60 o
   7   4   8       84.54       40.24     42.69 o
   8   4   8      146.61      121.71    144.75 o
   9   4   8       17.22       56.47    146.37 o
  10   4   8       11.85      -83.10     83.10 o
  -9   5   8       59.29      143.54    175.11 o
  -8   5   8      146.13      130.09     57.29 o
  -7   5   8     1150.23     1225.52     98.69 o
  -6   5   8      600.07      668.48     54.68 o
  -5   5   8     1107.17     1081.28     74.67 o
  -4   5   8      631.47      666.78     46.93 o
  -3   5   8      609.96      623.68     29.68 o
  -2   5   8      644.00      635.94     25.91 o
  -1   5   8     1222.88     1273.01     35.13 o
   0   5   8      322.63      358.95     17.58 o
   1   5   8     1135.93     1200.95     39.29 o
   2   5   8      616.06      664.32     37.24 o
   3   5   8      578.55      616.83     40.70 o
   4   5   8      632.16      726.38     42.16 o
   5   5   8      987.16     1209.96     55.47 o
   6   5   8      692.06      813.57     55.03 o
   7   5   8     1125.72     1171.96     91.13 o
   8   5   8      159.63      195.74    139.76 o
   9   5   8       70.54      214.19    200.61 o
  -9   6   8       47.95      -54.67     54.67 o
  -8   6   8       51.28       -0.07     43.87 o
  -7   6   8        0.97       -9.39     44.88 o
  -6   6   8      347.88      313.76     54.69 o
  -5   6   8      210.49      227.21     29.47 o
  -4   6   8      183.51      189.81     18.91 o
  -3   6   8      714.75      709.11     33.43 o
  -2   6   8     2121.86     2171.82     55.59 o
  -1   6   8     1437.91     1430.55     42.08 o
   0   6   8     1701.06     1659.56     45.60 o
   1   6   8     1477.79     1510.54     41.96 o
   2   6   8     1995.59     2149.80     68.81 o
   3   6   8      676.30      762.36     38.92 o
   4   6   8      219.62      241.09     22.91 o
   5   6   8      212.66      260.83     26.45 o
   6   6   8      356.91      323.16     37.08 o
   7   6   8        5.16       74.78     35.17 o
   8   6   8       39.04      162.93     97.67 o
   9   6   8       38.28      153.16    190.62 o
  -9   7   8       85.01      -23.88     67.24 o
  -8   7   8      400.72      292.31     48.89 o
  -7   7   8       81.38      -25.80     42.41 o
  -6   7   8      111.99       77.27     37.99 o
  -5   7   8      496.61      509.93     41.82 o
  -4   7   8     1545.04     1674.01     52.83 o
  -3   7   8      351.72      349.39     18.92 o
  -2   7   8      155.07      164.27     17.83 o
  -1   7   8      248.16      269.66     20.06 o
   0   7   8       39.03       17.98     16.19 o
   1   7   8      373.30      323.15     18.39 o
   2   7   8      227.41      209.58     16.21 o
   3   7   8      260.19      256.28     20.77 o
   4   7   8     1673.00     2017.67     94.32 o
   5   7   8      516.45      639.57     42.53 o
   6   7   8      110.96      148.30     38.92 o
   7   7   8       88.38      164.77     63.89 o
   8   7   8      399.99      320.27     73.66 o
   9   7   8       65.35      160.30     97.18 o
  -8   8   8       25.73      -54.71     87.82 o
  -7   8   8      174.91      143.75     51.02 o
  -6   8   8       69.33       53.33     34.79 o
  -5   8   8      381.20      348.76     33.04 o
  -4   8   8      182.00      185.12     22.35 o
  -3   8   8     1166.55     1249.16     44.48 o
  -2   8   8        2.73       -8.92     18.71 o
  -1   8   8      586.67      593.79     30.41 o
   0   8   8      138.76      122.59     20.68 o
   1   8   8      515.03      484.36     26.70 o
   2   8   8        0.73      -19.07     19.07 o
   3   8   8     1266.62     1320.55     60.83 o
   4   8   8      182.54      228.31     23.18 o
   5   8   8      401.84      428.04     31.07 o
   6   8   8       46.42       93.64     36.35 o
   7   8   8      163.44      248.25     73.32 o
   8   8   8       23.37      103.78     38.74 o
  -7   9   8       22.53      -27.08     58.78 o
  -6   9   8      274.38      259.79     42.43 o
  -5   9   8      518.22      560.85     50.76 o
  -4   9   8      321.64      268.31     29.06 o
  -3   9   8       71.52       25.48     23.49 o
  -2   9   8      897.79      913.42     47.81 o
  -1   9   8      513.13      550.62     32.65 o
   0   9   8      420.20      384.32     29.46 o
   1   9   8      592.71      643.60     45.56 o
   2   9   8      877.13      939.62     45.76 o
   3   9   8       70.61       61.55     20.75 o
   4   9   8      299.25      295.33     24.81 o
   5   9   8      453.43      581.22     98.13 o
   6   9   8      306.62      423.92     56.97 o
   7   9   8       19.91       64.59     44.62 o
  -7  10   8      150.33      145.20     72.60 o
  -6  10   8      432.59      387.96     74.59 o
  -5  10   8       16.92       -4.65     52.20 o
  -4  10   8       22.66      -19.64     34.35 o
  -3  10   8      147.80      102.63     30.98 o
  -2  10   8      349.75      308.69     29.31 o
  -1  10   8       11.00      -28.68     28.68 o
   0  10   8      473.98      452.11     31.63 o
   1  10   8       10.03      -28.20     28.20 o
   2  10   8      355.78      334.18     31.04 o
   3  10   8      165.57      169.34     26.01 o
   4  10   8       21.96       55.10     28.92 o
   5  10   8       11.63       56.86     34.86 o
   6  10   8      426.84      517.58    100.20 o
   7  10   8      178.20      279.89     53.38 o
  -6  11   8       94.73       88.58    116.42 o
  -5  11   8      102.03       61.97     50.54 o
  -4  11   8       10.79      -38.80     38.80 o
  -3  11   8      317.00      262.02     36.58 o
  -2  11   8      243.40      206.55     35.09 o
  -1  11   8      464.94      427.54     38.06 o
   0  11   8        8.63      -41.07     41.07 o
   1  11   8      443.90      444.45     41.89 o
   2  11   8      269.28      258.72     37.80 o
   3  11   8      313.68      303.49     35.40 o
   4  11   8        6.63       40.71     38.89 o
   5  11   8      103.82      113.37     42.82 o
   6  11   8      119.00      135.93     44.28 o
  -4  12   8      122.07       45.99     55.74 o
  -3  12   8      162.90       85.99     45.41 o
  -2  12   8        8.17      -38.01     43.17 o
  -1  12   8       39.12      -13.04     41.79 o
   0  12   8      287.56      191.97     42.44 o
   1  12   8       39.36      -23.12     44.97 o
   2  12   8        4.84        2.33     49.58 o
   3  12   8      169.77      175.13     46.04 o
   4  12   8      101.86       99.86     44.49 o
  -2  13   8      202.34      126.68     50.11 o
  -1  13   8       20.63      -10.46     52.66 o
   0  13   8      172.06      125.41     53.77 o
   1  13   8       22.36      -31.36     53.53 o
   2  13   8      180.19      164.99     65.34 o
   1   0   9      832.71      938.45     33.98 o
   2   0   9      158.75      172.36     15.05 o
   3   0   9       19.68       30.39     16.37 o
   4   0   9     3029.78     2742.29    254.66 o
   5   0   9     1413.28     1291.03    192.32 o
   6   0   9       59.20       30.27     32.39 o
   7   0   9       86.34       23.53     38.63 o
   8   0   9      833.46      582.68    269.17 o
   9   0   9      342.78      264.18    203.84 o
  10   0   9       49.90     -119.80    119.80 o
 -10   1   9       37.04     -113.32    113.32 o
  -9   1   9      230.63      136.62    145.43 o
  -8   1   9        9.40        5.01     48.75 o
  -7   1   9       29.03       51.97     36.46 o
  -6   1   9      186.66      180.03     34.70 o
  -5   1   9      125.35       95.10     33.00 o
  -4   1   9     2052.15     2166.16    122.38 o
  -3   1   9     1799.91     2042.32    116.30 o
  -2   1   9      741.39      826.02     36.93 o
  -1   1   9     1577.18     1601.65     51.85 o
   0   1   9     3630.31     4208.39    112.57 o
   1   1   9     1420.14     1619.23     49.98 o
   2   1   9      667.48      763.11     40.21 o
   3   1   9     1897.18     2187.18     84.38 o
   4   1   9     1979.07     2252.06    107.53 o
   5   1   9      144.07       93.55     27.77 o
   6   1   9      212.31      137.43     35.24 o
   7   1   9       66.14        3.72     45.47 o
   8   1   9        9.50      -69.75    111.97 o
   9   1   9      211.30        8.45    194.80 o
  10   1   9       34.03     -110.62    110.62 o
 -10   2   9       91.90     -114.40    114.40 o
  -9   2   9      119.40      116.44    138.41 o
  -8   2   9       57.11       71.82    151.10 o
  -7   2   9      795.59      612.85    114.13 o
  -6   2   9      558.60      493.41     98.02 o
  -5   2   9     1057.79     1120.25     79.07 o
  -4   2   9       92.98       99.17     25.20 o
  -3   2   9     1082.43     1281.06     89.55 o
  -2   2   9     1823.36     2045.03     77.99 o
  -1   2   9     1559.57     1636.24     48.01 o
   0   2   9      326.51      373.07     19.81 o
   1   2   9     1358.75     1505.76     52.33 o
   2   2   9     2022.70     2230.93     75.96 o
   3   2   9     1177.90     1312.95     59.65 o
   4   2   9      115.97       55.35     28.54 o
   5   2   9     1073.86      968.79     82.44 o
   6   2   9      573.70      415.82     70.45 o
   7   2   9      784.54      551.55     99.03 o
   8   2   9       59.90      -55.42     55.42 o
   9   2   9      131.60       71.41    168.09 o
  10   2   9       81.36       -2.26    191.16 o
  -9   3   9       88.83      152.44    108.46 o
  -8   3   9      243.59      277.64    100.37 o
  -7   3   9       75.47      120.15     46.39 o
  -6   3   9      254.42      296.83     39.12 o
  -5   3   9        7.60       50.67     31.29 o
  -4   3   9      414.30      473.93     39.09 o
  -3   3   9      943.76      992.22     39.93 o
  -2   3   9      716.70      716.93     24.15 o
  -1   3   9      455.55      439.63     19.38 o
   0   3   9     1287.98     1310.44     40.06 o
   1   3   9      535.04      495.52     25.39 o
   2   3   9      957.07     1000.23     60.28 o
   3   3   9      908.36      995.05     46.08 o
   4   3   9      412.27      410.17     31.35 o
   5   3   9       17.19        3.82     29.31 o
   6   3   9      328.35      210.55     35.32 o
   7   3   9      105.95       46.90     38.49 o
   8   3   9      214.32       62.14     53.19 o
   9   3   9       91.14       46.01    152.04 o
  10   3   9       14.34      -34.60    191.84 o
  -9   4   9       15.65       99.21     70.81 o
  -8   4   9       41.07       49.38     66.90 o
  -7   4   9       32.20       71.95     52.81 o
  -6   4   9      224.54      283.69     40.26 o
  -5   4   9      460.97      480.50     39.91 o
  -4   4   9      823.64      920.12     55.17 o
  -3   4   9      680.47      657.04     30.52 o
  -2   4   9     2063.33     2123.00     49.05 o
  -1   4   9     2069.58     2159.21     52.78 o
   0   4   9     3176.19     3547.82     80.88 o
   1   4   9     2063.69     2198.95     77.39 o
   2   4   9     2237.39     2204.16    123.76 o
   3   4   9      596.80      651.75     43.18 o
   4   4   9      766.19      884.76     53.81 o
   5   4   9      435.96      494.21     64.02 o
   6   4   9      259.91      247.71     36.18 o
   7   4   9       26.99       13.00     38.14 o
   8   4   9       41.08       47.35    137.33 o
   9   4   9       17.77       89.22    145.70 o
  -9   5   9      502.56      453.83    177.00 o
  -8   5   9      333.70      345.99     62.56 o
  -7   5   9      138.09      174.72     55.04 o
  -6   5   9      195.62      228.53     39.91 o
  -5   5   9      741.87      843.75     70.26 o
  -4   5   9      690.45      667.29     39.79 o
  -3   5   9     1165.83     1176.68     36.93 o
  -2   5   9      263.94      249.83     17.24 o
  -1   5   9       69.72       75.31     14.14 o
   0   5   9      145.81      138.75     14.60 o
   1   5   9       45.61       43.20     14.21 o
   2   5   9      284.94      287.24     32.09 o
   3   5   9     1178.03     1281.40     59.49 o
   4   5   9      504.16      527.31     43.21 o
   5   5   9      678.34      748.48     48.23 o
   6   5   9      230.47      288.48     32.19 o
   7   5   9      157.01      199.77     34.68 o
   8   5   9      337.26      405.73    215.04 o
   9   5   9      540.44      872.50    646.20 o
  -9   6   9       12.17      -64.59     64.59 o
  -8   6   9       36.10      -49.20     55.16 o
  -7   6   9        0.77      -41.38     41.38 o
  -6   6   9       93.59       76.14     36.80 o
  -5   6   9      177.66      161.38     30.65 o
  -4   6   9      372.69      346.72     28.11 o
  -3   6   9      250.38      270.37     22.17 o
  -2   6   9      133.67      154.17     16.04 o
  -1   6   9      920.87      950.58     46.58 o
   0   6   9     1224.82     1209.86     48.68 o
   1   6   9      988.97      989.22     40.63 o
   2   6   9      107.79      132.54     20.58 o
   3   6   9      239.77      256.80     21.94 o
   4   6   9      328.23      337.08     27.80 o
   5   6   9      179.99      233.81     26.45 o
   6   6   9      123.23      192.06     38.79 o
   7   6   9        0.55       54.25     90.44 o
   8   6   9       30.48      191.92    211.40 o
   9   6   9       11.86      172.36    238.38 o
  -8   7   9       36.34        7.22     54.14 o
  -7   7   9      165.35      160.44     50.62 o
  -6   7   9      695.24      705.27     90.95 o
  -5   7   9      268.28      255.86     34.82 o
  -4   7   9       29.81       54.58     22.59 o
  -3   7   9      315.89      296.00     24.24 o
  -2   7   9     1545.50     1486.20     48.02 o
  -1   7   9      189.18      165.64     19.66 o
   0   7   9      367.81      337.59     21.64 o
   1   7   9      213.77      180.17     17.77 o
   2   7   9     1555.72     1521.56     61.08 o
   3   7   9      326.57      308.89     22.30 o
   4   7   9       45.73       90.08     29.05 o
   5   7   9      311.52      326.39     27.85 o
   6   7   9      702.75      908.36     73.74 o
   7   7   9      168.51      267.87     81.90 o
   8   7   9       44.00      136.49    114.97 o
  -8   8   9       24.33      -23.72     61.89 o
  -7   8   9      209.64      156.28     60.01 o
  -6   8   9      208.72      191.01     51.30 o
  -5   8   9      439.09      447.54     36.42 o
  -4   8   9        0.15       -9.09     24.12 o
  -3   8   9        6.89       -5.53     20.14 o
  -2   8   9      366.43      386.45     28.72 o
  -1   8   9      345.45      351.74     29.42 o
   0   8   9        0.22        8.94     24.07 o
   1   8   9      328.91      311.25     23.01 o
   2   8   9      370.35      384.63     24.64 o
   3   8   9        2.51      -10.90     21.88 o
   4   8   9        1.05       14.39     24.55 o
   5   8   9      409.27      456.66     56.05 o
   6   8   9      211.44      263.24     64.57 o
   7   8   9      203.10      334.02     95.52 o
   8   8   9       34.13       83.82     77.69 o
  -7   9   9      115.06       57.17     61.31 o
  -6   9   9       59.04       13.21     57.47 o
  -5   9   9      117.55       72.16     54.27 o
  -4   9   9      121.80      107.76     27.71 o
  -3   9   9      821.20      810.75     43.32 o
  -2   9   9      181.12      137.35     27.27 o
  -1   9   9      705.34      725.71     42.79 o
   0   9   9     1079.73     1110.32     51.06 o
   1   9   9      699.27      735.70     46.28 o
   2   9   9      174.51      148.51     23.93 o
   3   9   9      813.89      804.46     46.79 o
   4   9   9      111.38      130.16     30.58 o
   5   9   9      103.60      124.25     39.49 o
   6   9   9       49.79       77.24     42.86 o
   7   9   9      121.02      156.47     53.74 o
  -6  10   9       67.95        9.04     80.27 o
  -5  10   9      261.90      188.98     78.25 o
  -4  10   9      369.72      304.58     48.92 o
  -3  10   9        5.83      -18.15     37.39 o
  -2  10   9      105.09       83.95     32.44 o
  -1  10   9      152.79      102.29     30.04 o
   0  10   9       19.83      -15.00     33.84 o
   1  10   9      145.50      114.33     29.45 o
   2  10   9      121.90      119.03     30.05 o
   3  10   9        7.73       23.21     31.51 o
   4  10   9      409.91      403.27     37.67 o
   5  10   9      203.44      201.97     39.11 o
   6  10   9       75.55       93.58     47.34 o
  -5  11   9       21.99       42.96     51.72 o
  -4  11   9      128.29       89.07     51.18 o
  -3  11   9      193.45      126.28     50.85 o
  -2  11   9      159.30      165.37     41.70 o
  -1  11   9      156.20      146.34     46.85 o
   0  11   9      474.19      483.41     61.04 o
   1  11   9      161.45      141.66     47.03 o
   2  11   9      188.39      157.38     38.89 o
   3  11   9      191.47      196.33     40.15 o
   4  11   9      137.40      158.61     42.67 o
   5  11   9       21.56       46.02     45.62 o
  -3  12   9      196.29      124.71     57.16 o
  -2  12   9       70.35       29.87     50.10 o
  -1  12   9      263.67      182.01     51.53 o
   0  12   9        6.73      -48.79     60.47 o
   1  12   9      238.68      214.67     60.05 o
   2  12   9       70.07       51.93     44.03 o
   3  12   9      172.11      186.42     46.92 o
   0   0  10     2550.27     2927.43    122.75 o
   1   0  10     1688.54     1839.43     55.93 o
   2   0  10      168.13      182.51     26.71 o
   3   0  10        9.79        5.02      9.77 o
   4   0  10      960.59     1135.90    159.68 o
   5   0  10      374.00      267.01     41.48 o
   6   0  10      370.42      211.21     55.26 o
   7   0  10      286.95      146.20     42.41 o
   8   0  10      318.46      170.75    140.44 o
   9   0  10        7.96      108.46    118.72 o
  -9   1  10       22.16       -8.74    112.92 o
  -8   1  10      607.96      448.69    245.12 o
  -7   1  10      270.04      166.40     41.24 o
  -6   1  10      492.05      390.23     63.32 o
  -5   1  10       85.34       89.02     28.84 o
  -4   1  10      717.34      832.66     61.16 o
  -3   1  10     1024.92     1175.68     54.83 o
  -2   1  10      661.22      697.42     32.18 o
  -1   1  10     1068.86     1122.58     41.73 o
   0   1  10      406.12      501.17     26.52 o
   1   1  10      934.12     1063.95     45.39 o
   2   1  10      525.80      601.78     37.13 o
   3   1  10      981.68     1049.82     50.02 o
   4   1  10      755.70      914.79    111.30 o
   5   1  10       79.64       57.61     35.03 o
   6   1  10      426.73      298.63     58.81 o
   7   1  10      291.23      119.76     53.59 o
   8   1  10      604.35      409.40    241.48 o
   9   1  10       32.82      -41.18    169.98 o
  -9   2  10       35.29       -5.93     78.25 o
  -8   2  10      396.55      270.01    217.33 o
  -7   2  10       23.19       17.91     45.45 o
  -6   2  10      636.97      516.38     99.92 o
  -5   2  10      233.83      249.77     32.17 o
  -4   2  10      924.38      979.20     78.30 o
  -3   2  10      750.09      781.21     42.68 o
  -2   2  10      149.88      161.75     15.13 o
  -1   2  10      610.67      660.27     33.38 o
   0   2  10     1041.87     1130.72     41.45 o
   1   2  10      485.94      549.03     29.77 o
   2   2  10      139.78      166.65     19.93 o
   3   2  10      668.87      755.42     65.21 o
   4   2  10      876.64      879.78     84.47 o
   5   2  10      165.35       82.14     36.14 o
   6   2  10      582.71      386.55     60.56 o
   7   2  10       19.34      -54.45     54.45 o
   8   2  10      360.31      191.76    197.23 o
   9   2  10       25.10      -54.04    139.63 o
  -9   3  10      170.38      296.79    117.91 o
  -8   3  10       23.32       46.81     83.27 o
  -7   3  10      474.91      481.73     56.49 o
  -6   3  10       86.02       99.33     44.85 o
  -5   3  10      258.40      266.66     35.11 o
  -4   3  10       13.66       17.50     28.50 o
  -3   3  10     1778.80     1866.68     63.51 o
  -2   3  10      839.38      947.02     34.15 o
  -1   3  10      283.94      331.95     20.01 o
   0   3  10        6.96       -2.12     15.55 o
   1   3  10      351.11      327.24     32.54 o
   2   3  10      893.68     1007.38     52.90 o
   3   3  10     1883.23     1919.07     75.08 o
   4   3  10       39.56       -3.79     26.09 o
   5   3  10      318.70      227.85     38.23 o
   6   3  10       93.39       16.21     36.29 o
   7   3  10      459.49      311.77    105.73 o
   8   3  10       22.25      -66.00     66.00 o
   9   3  10      164.72       82.71    151.23 o
  -9   4  10      155.15      164.98     96.32 o
  -8   4  10      113.26      153.50     63.10 o
  -7   4  10       36.72       76.45     56.79 o
  -6   4  10      462.22      463.91     43.69 o
  -5   4  10      665.64      714.35     51.61 o
  -4   4  10       31.72       45.48     26.32 o
  -3   4  10      271.21      311.50     18.77 o
  -2   4  10     1916.06     1945.51     52.42 o
  -1   4  10     1451.71     1449.33     42.78 o
   0   4  10      151.32      159.32     17.89 o
   1   4  10     1491.09     1513.01     59.14 o
   2   4  10     1849.70     2015.52     75.31 o
   3   4  10      235.01      301.46     47.53 o
   4   4  10       23.16      -11.95     42.49 o
   5   4  10      700.09      671.72     45.45 o
   6   4  10      470.26      372.41     47.45 o
   7   4  10       50.61        3.12     47.33 o
   8   4  10      122.68       80.19    105.90 o
   9   4  10      116.79      156.67    172.95 o
  -8   5  10      143.32      153.33     63.11 o
  -7   5  10      269.95      314.29     58.20 o
  -6   5  10      620.23      654.24     80.81 o
  -5   5  10      196.54      218.23     30.85 o
  -4   5  10       71.05       65.05     22.30 o
  -3   5  10     1263.79     1230.13     40.68 o
  -2   5  10      229.93      250.37     18.97 o
  -1   5  10      708.06      742.08     32.52 o
   0   5  10      334.65      315.32     22.82 o
   1   5  10      879.00      876.40     37.96 o
   2   5  10      298.94      281.46     35.36 o
   3   5  10     1180.36     1268.35     80.90 o
   4   5  10       39.17       11.73     23.64 o
   5   5  10      243.49      264.73     32.05 o
   6   5  10      582.03      622.46     52.54 o
   7   5  10      292.27      265.39    120.61 o
   8   5  10      148.11      217.51    209.37 o
  -8   6  10       33.25       15.32     54.14 o
  -7   6  10       65.01       11.26     42.71 o
  -6   6  10      179.34      160.34     41.40 o
  -5   6  10      848.77      898.26     63.74 o
  -4   6  10      109.36      107.16     19.55 o
  -3   6  10      114.98       95.76     18.32 o
  -2   6  10      625.07      723.00     45.14 o
  -1   6  10      477.21      464.74     30.31 o
   0   6  10        0.15      -15.08     16.69 o
   1   6  10      434.66      371.92     24.47 o
   2   6  10      620.05      651.66     57.04 o
   3   6  10      142.74      141.14     25.71 o
   4   6  10      103.52       86.67     25.68 o
   5   6  10      858.73     1086.63     65.54 o
   6   6  10      180.77      258.15     62.84 o
   7   6  10       74.54      144.80     91.56 o
   8   6  10       34.68      183.20    225.97 o
  -8   7  10       25.88        2.83     56.76 o
  -7   7  10      160.26       96.85     53.42 o
  -6   7  10       67.30       28.92     40.91 o
  -5   7  10      234.93      208.24     38.40 o
  -4   7  10      138.28      158.66     30.66 o
  -3   7  10      485.10      449.94     37.05 o
  -2   7  10      745.51      873.90     46.13 o
  -1   7  10      257.97      224.96     22.21 o
   0   7  10      304.21      237.09     22.20 o
   1   7  10      313.25      284.04     24.10 o
   2   7  10      788.54      886.96     44.59 o
   3   7  10      408.49      386.58     26.49 o
   4   7  10      136.04      153.78     28.14 o
   5   7  10      252.56      251.19     36.07 o
   6   7  10       45.81      134.81     72.60 o
   7   7  10      141.18      263.64     95.34 o
   8   7  10       30.34      126.79    105.12 o
  -7   8  10       62.31       30.62     60.20 o
  -6   8  10      286.39      210.65     58.49 o
  -5   8  10       18.27      -15.41     42.35 o
  -4   8  10      306.07      300.94     41.55 o
  -3   8  10      214.91      163.62     31.63 o
  -2   8  10      617.29      591.98     47.76 o
  -1   8  10       75.66       67.98     22.71 o
   0   8  10        6.59      -17.93     24.08 o
   1   8  10       88.55       79.84     23.86 o
   2   8  10      605.78      639.80     46.05 o
   3   8  10      229.67      232.68     27.56 o
   4   8  10      295.55      306.62     33.90 o
   5   8  10       24.02       67.67     43.18 o
   6   8  10      275.40      333.83     85.72 o
   7   8  10       70.13      183.20     64.76 o
  -6   9  10      240.31      164.58     61.38 o
  -5   9  10       19.37      -11.89     56.89 o
  -4   9  10       98.50       82.43     40.62 o
  -3   9  10      166.99      148.05     36.07 o
  -2   9  10      311.01      283.66     35.70 o
  -1   9  10      158.92      144.89     32.46 o
   0   9  10      382.37      386.20     31.97 o
   1   9  10      148.78      149.99     29.16 o
   2   9  10      327.81      336.04     35.56 o
   3   9  10      187.95      199.62     29.27 o
   4   9  10       94.35       87.61     35.90 o
   5   9  10       26.23       44.81     41.18 o
   6   9  10      241.91      293.00     81.82 o
  -5  10  10      146.77      148.66    104.01 o
  -4  10  10      169.35      157.42     48.57 o
  -3  10  10       54.67       20.42     46.77 o
  -2  10  10       18.32       -2.58     37.97 o
  -1  10  10      157.05      150.97     52.78 o
   0  10  10      540.50      624.95     77.52 o
   1  10  10      171.98      163.86     36.88 o
   2  10  10       17.81        3.50     35.52 o
   3  10  10       73.54       80.29     36.42 o
   4  10  10      147.55      205.90     38.18 o
   5  10  10      162.65      181.82     40.77 o
  -4  11  10      250.21      199.92     54.63 o
  -3  11  10       53.73       22.32     51.89 o
  -2  11  10       24.14       13.90     47.48 o
  -1  11  10       11.49      -42.99     46.92 o
   0  11  10      357.46      374.82     59.38 o
   1  11  10       16.14       43.20     40.49 o
   2  11  10       12.85        3.29     40.29 o
   3  11  10       77.99      103.79     42.20 o
   4  11  10      249.37      297.58     47.30 o
  -2  12  10      157.35      126.33     65.60 o
  -1  12  10      169.24      104.22     52.35 o
   0  12  10      108.47      106.54     61.52 o
   1  12  10      162.61      200.34     50.75 o
   2  12  10      151.84      196.71     47.90 o
   1   0  11     3009.99     3200.88     90.42 o
   2   0  11       92.32       80.60     22.12 o
   3   0  11     2180.76     2717.14    119.11 o
   4   0  11      102.31       75.16     35.45 o
   5   0  11      114.75       92.79     35.46 o
   6   0  11       39.49       -2.30     41.33 o
   7   0  11      125.25       88.07    102.26 o
   8   0  11        2.12        5.14    128.84 o
   9   0  11        8.82      -63.47    141.52 o
  -9   1  11       99.17      -14.07    152.85 o
  -8   1  11      181.16      115.68    109.54 o
  -7   1  11      398.43      283.42     97.40 o
  -6   1  11        7.23      -23.86     41.00 o
  -5   1  11       84.44       69.01     27.65 o
  -4   1  11      418.57      377.67     43.73 o
  -3   1  11      726.75      744.34     46.69 o
  -2   1  11      281.65      319.68     30.99 o
  -1   1  11      143.64      161.49     16.47 o
   0   1  11     1298.05     1283.43     48.37 o
   1   1  11      121.39      129.03     18.61 o
   2   1  11      198.03      238.83     36.27 o
   3   1  11      778.80      800.62     70.37 o
   4   1  11      459.05      367.16     41.97 o
   5   1  11       88.69       15.30     36.82 o
   6   1  11        3.17      -44.36     44.36 o
   7   1  11      417.35      322.82    190.22 o
   8   1  11      217.08       96.28    138.14 o
   9   1  11      108.11      278.45    131.94 o
  -9   2  11      119.80       50.34    147.18 o
  -8   2  11       17.68       18.70     63.42 o
  -7   2  11       54.65       47.60     53.85 o
  -6   2  11       41.40       64.34     37.43 o
  -5   2  11      482.27      455.80     50.32 o
  -4   2  11      791.80      990.69     67.57 o
  -3   2  11      188.47      193.82     31.19 o
  -2   2  11      145.56      176.90     18.64 o
  -1   2  11      274.86      365.19     32.74 o
   0   2  11     2652.54     2953.55     83.79 o
   1   2  11      176.31      211.93     21.46 o
   2   2  11      192.03      215.17     30.39 o
   3   2  11      191.44      161.94     27.47 o
   4   2  11      791.59      906.64     72.55 o
   5   2  11      454.34      300.32     48.52 o
   6   2  11       46.11      -36.45     70.42 o
   7   2  11       43.65      -67.01     87.28 o
   8   2  11       21.04      -68.37     73.72 o
   9   2  11      157.92      -10.18    157.57 o
  -8   3  11      380.47      431.25     92.22 o
  -7   3  11       14.97       58.43     76.66 o
  -6   3  11      103.34       84.54     45.27 o
  -5   3  11      472.36      568.17     57.27 o
  -4   3  11      480.88      403.90     62.71 o
  -3   3  11      269.65      327.82     27.43 o
  -2   3  11      201.92      233.43     23.51 o
  -1   3  11     1772.40     1870.76     57.15 o
   0   3  11      123.79       88.97     17.99 o
   1   3  11     1572.78     1674.93     83.86 o
   2   3  11      233.71      262.31     45.82 o
   3   3  11      339.90      241.28     28.54 o
   4   3  11      463.57      254.21     35.53 o
   5   3  11      458.71      331.60    100.64 o
   6   3  11      127.36       29.59     90.66 o
   7   3  11       13.19      -62.47     62.47 o
   8   3  11      420.13      281.46    142.73 o
  -8   4  11       58.51       90.96     87.64 o
  -7   4  11       20.20       46.02     76.59 o
  -6   4  11      336.07      374.43     44.13 o
  -5   4  11      257.68      279.72     38.90 o
  -4   4  11       64.72       52.80     23.14 o
  -3   4  11      186.54      172.75     16.61 o
  -2   4  11      247.94      295.11     22.68 o
  -1   4  11      231.86      245.77     24.31 o
   0   4  11       69.40       72.87     20.48 o
   1   4  11      255.27      275.21     27.85 o
   2   4  11      267.98      265.79     43.46 o
   3   4  11      126.45      102.64     47.63 o
   4   4  11       77.77       31.62     23.10 o
   5   4  11      203.36      180.48     36.39 o
   6   4  11      324.87      207.95     58.74 o
   7   4  11       25.48      -21.85     64.41 o
   8   4  11       44.99      -10.19     73.39 o
  -8   5  11       14.15       26.74     64.52 o
  -7   5  11       14.87       54.98     59.27 o
  -6   5  11      229.85      295.90     57.86 o
  -5   5  11       58.30       54.24     25.34 o
  -4   5  11       51.29       52.55     25.02 o
  -3   5  11      102.30       81.02     20.29 o
  -2   5  11     2828.74     3051.79     72.42 o
  -1   5  11      156.08      155.72     21.33 o
   0   5  11        0.97      -13.25     17.41 o
   1   5  11      158.47      161.32     28.35 o
   2   5  11     2770.31     2879.44    123.57 o
   3   5  11       91.01       82.68     35.79 o
   4   5  11       62.15       38.81     27.26 o
   5   5  11       40.63       30.77     30.79 o
   6   5  11      254.86      323.39     45.76 o
   7   5  11       12.97       42.41     88.90 o
   8   5  11       15.13       41.68    130.45 o
  -7   6  11      155.31       93.82     47.44 o
  -6   6  11      240.05      229.52     43.97 o
  -5   6  11      233.77      199.55     40.68 o
  -4   6  11      140.33      126.33     27.38 o
  -3   6  11      149.07      132.63     19.92 o
  -2   6  11       76.61       66.39     18.88 o
  -1   6  11        8.84      -19.65     19.65 o
   0   6  11       31.09       -9.04     20.59 o
   1   6  11        6.89      -11.42     21.73 o
   2   6  11      123.11       99.39     23.48 o
   3   6  11      151.86      124.04     26.84 o
   4   6  11      137.58       96.86     29.52 o
   5   6  11      268.08      253.12     34.34 o
   6   6  11      256.43      367.71     48.60 o
   7   6  11      127.05      226.55    115.79 o
  -7   7  11        4.29      -33.38     54.96 o
  -6   7  11       60.36       39.11     52.07 o
  -5   7  11      202.78      194.80     41.07 o
  -4   7  11      107.73      106.29     31.43 o
  -3   7  11      223.26      216.83     23.40 o
  -2   7  11      131.09       68.29     22.97 o
  -1   7  11      928.78      948.02     65.71 o
   0   7  11       18.55      -17.98     23.65 o
   1   7  11      884.91      883.36     52.77 o
   2   7  11      111.49       57.48     24.54 o
   3   7  11      266.09      278.30     30.50 o
   4   7  11      113.96      120.32     30.37 o
   5   7  11      226.52      298.79     51.73 o
   6   7  11       42.86       92.38     89.87 o
   7   7  11       10.21       80.89     98.88 o
  -6   8  11       57.93       91.72     59.67 o
  -5   8  11      170.92      155.74     57.29 o
  -4   8  11      258.63      226.37     42.47 o
  -3   8  11       51.51       23.42     25.77 o
  -2   8  11       79.04       41.85     25.15 o
  -1   8  11      202.56      154.85     26.89 o
   0   8  11      617.83      584.52     44.61 o
   1   8  11      203.58      167.08     28.32 o
   2   8  11       87.47       69.23     26.78 o
   3   8  11       60.92       74.51     27.54 o
   4   8  11      252.43      274.09     33.98 o
   5   8  11      196.05      252.74     52.28 o
   6   8  11       52.46      125.06     68.74 o
  -5   9  11       34.38       -2.35     60.12 o
  -4   9  11      164.35      119.87     47.08 o
  -3   9  11       87.44       69.37     29.76 o
  -2   9  11      123.84      131.23     29.23 o
  -1   9  11        0.95       -7.64     30.37 o
   0   9  11       82.94       87.40     29.11 o
   1   9  11        1.48        6.14     28.99 o
   2   9  11      126.38      122.29     32.84 o
   3   9  11       90.90       87.09     34.88 o
   4   9  11      153.17      158.24     36.76 o
   5   9  11       26.80       38.16     44.51 o
  -4  10  11       22.98        5.93     50.09 o
  -3  10  11      429.97      374.65     52.78 o
  -2  10  11       10.94       57.11     40.74 o
  -1  10  11      386.67      360.45     45.70 o
   0  10  11       18.17       28.30     40.22 o
   1  10  11      378.22      381.43     42.02 o
   2  10  11       16.66       25.70     38.84 o
   3  10  11      366.61      402.07     49.11 o
   4  10  11       28.75       52.42     43.32 o
  -2  11  11       51.53       57.53     64.10 o
  -1  11  11       86.33       92.68     47.49 o
   0  11  11       13.28       -0.03     46.22 o
   1  11  11       69.25       73.63     43.87 o
   2  11  11       52.05       28.18     43.38 o
   0   0  12     1308.53     1322.57     72.43 o
   1   0  12       52.72       54.32     21.81 o
   2   0  12        2.18      -11.08     20.57 o
   3   0  12       72.14       61.15     31.82 o
   4   0  12      509.19      476.55     59.24 o
   5   0  12       92.41       73.01     42.25 o
   6   0  12        1.21      -57.48     60.03 o
   7   0  12       74.82        1.55     69.03 o
   8   0  12       21.24      -14.28    100.78 o
  -8   1  12      339.19      205.68    141.38 o
  -7   1  12      197.11      159.33    101.58 o
  -6   1  12      235.72      184.63     51.82 o
  -5   1  12      153.20       94.22     44.16 o
  -4   1  12      960.96      972.21    101.58 o
  -3   1  12       39.09       15.29     24.70 o
  -2   1  12      166.62      174.60     22.32 o
  -1   1  12      107.30      120.16     20.53 o
   0   1  12      505.72      575.00     34.39 o
   1   1  12      117.26      117.15     22.53 o
   2   1  12      191.54      222.58     25.52 o
   3   1  12       21.06       23.66     25.61 o
   4   1  12      986.67      976.11    114.77 o
   5   1  12      173.21       96.24     40.02 o
   6   1  12      215.32      118.24     62.73 o
   7   1  12      210.76      104.72     75.02 o
   8   1  12      314.80      111.44    129.24 o
  -8   2  12       68.70       22.79     67.37 o
  -7   2  12       15.79       25.59     58.12 o
  -6   2  12      204.95      183.54     55.70 o
  -5   2  12       62.51       57.49     45.94 o
  -4   2  12      329.83      298.54     44.36 o
  -3   2  12      546.41      529.87     33.03 o
  -2   2  12      276.56      294.60     27.01 o
  -1   2  12      473.55      562.37     31.63 o
   0   2  12        3.06        2.55     20.60 o
   1   2  12      423.61      536.57     48.59 o
   2   2  12      286.73      325.09     55.31 o
   3   2  12      555.03      550.72     86.38 o
   4   2  12      317.45      306.25     50.75 o
   5   2  12       61.04       -5.17     54.80 o
   6   2  12      183.39       71.29     93.36 o
   7   2  12       18.69      -86.61     86.61 o
   8   2  12       71.43      -54.41     83.10 o
  -8   3  12       16.30       51.23     89.53 o
  -7   3  12      304.24      299.90     85.43 o
  -6   3  12       87.81       81.29     75.90 o
  -5   3  12       43.44       23.59     46.60 o
  -4   3  12      138.91      123.55     61.19 o
  -3   3  12      374.71      466.38     41.67 o
  -2   3  12     1089.17     1128.79     66.97 o
  -1   3  12      380.92      481.94     29.02 o
   0   3  12      414.49      492.51     35.76 o
   1   3  12      370.08      403.91     47.27 o
   2   3  12     1098.55     1223.57     73.38 o
   3   3  12      410.82      474.14    112.38 o
   4   3  12       97.40       58.54     29.23 o
   5   3  12       51.37      -46.45     54.30 o
   6   3  12       85.25      -28.21     62.93 o
   7   3  12      309.18      151.07    106.17 o
   8   3  12       20.56      -76.63     76.63 o
  -7   4  12       27.95       -3.93     83.14 o
  -6   4  12      101.96      100.70     77.44 o
  -5   4  12      596.31      713.53    114.27 o
  -4   4  12       30.32       30.32     39.43 o
  -3   4  12       89.37       72.20     26.10 o
  -2   4  12      151.92      135.02     20.80 o
  -1   4  12      262.45      255.29     30.24 o
   0   4  12      616.88      730.37     50.15 o
   1   4  12      273.02      237.02     27.53 o
   2   4  12      103.82       47.74     29.48 o
   3   4  12      105.90        4.90     49.30 o
   4   4  12       28.47      -29.03     34.85 o
   5   4  12      581.47      587.40    103.74 o
   6   4  12       91.59       22.12     59.43 o
   7   4  12       34.65      -54.07     65.75 o
  -7   5  12       83.00      113.59     64.85 o
  -6   5  12       20.64       13.28     39.40 o
  -5   5  12       65.26       99.41     40.46 o
  -4   5  12       10.48       18.67     36.48 o
  -3   5  12      358.59      399.25     47.71 o
  -2   5  12       16.37        5.16     21.10 o
  -1   5  12      803.74      932.41     46.51 o
   0   5  12        3.51      -23.53     23.53 o
   1   5  12      869.40      819.81     55.63 o
   2   5  12       29.22        8.51     23.02 o
   3   5  12      343.60      336.44     83.75 o
   4   5  12        8.78      -14.95     35.35 o
   5   5  12       56.51       50.11     38.07 o
   6   5  12       11.25      -13.54     82.97 o
   7   5  12       82.53       70.24    140.57 o
  -7   6  12       39.14      -16.57     49.31 o
  -6   6  12      329.86      336.31     57.22 o
  -5   6  12      229.42      223.25     52.17 o
  -4   6  12       67.76       53.21     46.87 o
  -3   6  12        0.65      -35.24     42.01 o
  -2   6  12      284.61      213.43     37.96 o
  -1   6  12       90.42       32.93     26.36 o
   0   6  12       21.85      -24.29     24.29 o
   1   6  12      111.46       72.19     24.59 o
   2   6  12      278.07      264.50     31.53 o
   3   6  12        1.68      -12.51     34.91 o
   4   6  12       81.56       63.00     37.85 o
   5   6  12      250.52      286.05     42.43 o
   6   6  12      366.52      421.52     67.08 o
   7   6  12       30.67       88.25     81.92 o
  -6   7  12       19.74       -8.31     60.89 o
  -5   7  12       20.38        4.76     56.27 o
  -4   7  12       59.84       16.99     52.45 o
  -3   7  12      241.94      223.02     40.66 o
  -2   7  12      287.16      248.03     30.44 o
  -1   7  12       36.59        5.00     32.20 o
   0   7  12        0.60      -29.21     29.78 o
   1   7  12       41.53       21.41     31.94 o
   2   7  12      278.83      264.71     33.46 o
   3   7  12      256.91      252.29     34.76 o
   4   7  12       68.33      105.67     39.59 o
   5   7  12       17.97       67.66     43.90 o
   6   7  12       14.38       88.43     68.06 o
  -5   8  12      101.18       67.62     60.80 o
  -4   8  12      126.97       82.48     56.53 o
  -3   8  12      379.42      353.20     45.18 o
  -2   8  12       48.61       34.87     34.95 o
  -1   8  12      319.49      335.30     40.09 o
   0   8  12      263.66      262.31     36.01 o
   1   8  12      324.21      355.99     38.19 o
   2   8  12       44.68       66.87     35.68 o
   3   8  12      406.02      408.61     42.83 o
   4   8  12      121.25      203.05     43.70 o
   5   8  12       97.77      181.20     70.15 o
  -4   9  12      217.43      187.73     68.10 o
  -3   9  12       12.37      -13.84     47.74 o
  -2   9  12        2.40       -8.05     38.09 o
  -1   9  12       96.25      124.14     39.00 o
   0   9  12      167.05      177.75     38.00 o
   1   9  12      101.83      134.01     37.65 o
   2   9  12        5.93        4.52     38.11 o
   3   9  12       10.75       14.03     38.87 o
   4   9  12      188.05      239.33     41.31 o
  -3  10  12        8.71       47.42     63.50 o
  -2  10  12       34.55       18.14     42.35 o
  -1  10  12       24.99       55.36     43.37 o
   0  10  12      379.08      439.74     49.24 o
   1  10  12       22.70       36.77     41.73 o
   2  10  12       23.37       36.19     41.75 o
   3  10  12        8.00       29.78     42.29 o
   1   0  13      208.05      232.04     26.19 o
   2   0  13      122.41      126.83     24.20 o
   3   0  13      153.47      133.88     30.37 o
   4   0  13      338.23      248.78     46.64 o
   5   0  13       35.73        1.13     46.06 o
   6   0  13        2.87      -45.40     51.48 o
   7   0  13        1.25      -58.73     87.42 o
  -7   1  13      216.16       96.14     63.57 o
  -6   1  13       15.03      -55.75     55.75 o
  -5   1  13        4.50      -39.40     49.59 o
  -4   1  13       72.88       39.54     44.80 o
  -3   1  13      734.55      627.03     63.79 o
  -2   1  13       53.66       24.26     23.70 o
  -1   1  13      349.16      420.16     31.05 o
   0   1  13      648.89      677.66     49.14 o
   1   1  13      426.96      486.52     47.03 o
   2   1  13       47.63       23.71     27.85 o
   3   1  13      669.19      607.42     76.90 o
   4   1  13       93.30       43.76     43.83 o
   5   1  13        3.53      -23.72     45.74 o
   6   1  13       18.55      -46.73     49.83 o
   7   1  13      211.33       74.54     90.93 o
  -7   2  13      134.03       31.48     66.36 o
  -6   2  13       38.26       15.85     55.92 o
  -5   2  13      222.66      199.97     51.29 o
  -4   2  13      116.50       57.67     62.61 o
  -3   2  13       30.13       12.44     29.22 o
  -2   2  13      303.72      326.65     30.91 o
  -1   2  13      350.85      448.71     37.02 o
   0   2  13      168.98      149.62     27.89 o
   1   2  13      299.21      346.26     44.84 o
   2   2  13      331.99      343.74     41.01 o
   3   2  13       40.82       13.01     30.19 o
   4   2  13      113.54       74.03     31.80 o
   5   2  13      160.29       74.90     46.92 o
   6   2  13       34.23      -64.50     64.50 o
   7   2  13      146.63      -39.87     77.31 o
  -7   3  13       46.69       15.61     91.56 o
  -6   3  13      264.69      306.37     86.86 o
  -5   3  13       49.09       15.99     73.62 o
  -4   3  13        4.65      -41.36     41.36 o
  -3   3  13      109.10      104.14     30.78 o
  -2   3  13      331.23      345.46     30.98 o
  -1   3  13      434.81      467.01     36.11 o
   0   3  13      264.00      261.00     28.32 o
   1   3  13      484.02      532.78     36.62 o
   2   3  13      323.97      310.95     41.67 o
   3   3  13      102.13       57.57     40.66 o
   4   3  13        4.88      -31.58     31.58 o
   5   3  13       52.05      -43.68     43.68 o
   6   3  13      299.87      158.20    116.15 o
   7   3  13       57.09      -77.57     77.57 o
  -7   4  13       51.63        6.94     92.10 o
  -6   4  13       76.86       60.55     84.88 o
  -5   4  13       20.78        5.79     55.66 o
  -4   4  13      171.86      150.15     45.07 o
  -3   4  13      134.34      150.79     42.62 o
  -2   4  13      418.75      445.75     50.98 o
  -1   4  13      105.09       93.84     24.15 o
   0   4  13      107.23      100.41     25.90 o
   1   4  13      109.15       76.80     27.10 o
   2   4  13      391.96      360.83     36.78 o
   3   4  13      128.17       78.31     50.32 o
   4   4  13      197.08      144.24     49.39 o
   5   4  13       20.59      -55.32     55.32 o
   6   4  13       70.76       40.17     63.49 o
   7   4  13       48.68      -34.49     73.16 o
  -6   5  13       49.13       28.77     50.52 o
  -5   5  13      170.37      153.53     51.38 o
  -4   5  13       11.87       39.34     47.46 o
  -3   5  13      253.70      300.32     45.97 o
  -2   5  13      385.94      362.43     42.91 o
  -1   5  13        7.97      -18.74     27.27 o
   0   5  13        7.51       -8.01     30.34 o
   1   5  13        1.56      -28.25     28.25 o
   2   5  13      405.81      333.70     40.62 o
   3   5  13      279.41      233.19     66.41 o
   4   5  13       12.06      -33.07     40.16 o
   5   5  13      157.64       89.34     43.54 o
   6   5  13       33.23       17.59     44.26 o
  -6   6  13        5.46        3.71     58.84 o
  -5   6  13       62.94       43.65     55.14 o
  -4   6  13      207.23      213.97     56.94 o
  -3   6  13      112.62       89.50     39.32 o
  -2   6  13      133.97       62.36     55.51 o
  -1   6  13      104.30       61.89     31.40 o
   0   6  13      240.31      173.98     49.58 o
   1   6  13      141.10       98.82     33.37 o
   2   6  13      135.24       79.85     32.94 o
   3   6  13       94.71       45.22     33.97 o
   4   6  13      200.71      199.52     45.25 o
   5   6  13       85.12      127.52     43.45 o
   6   6  13        8.21       55.36     46.27 o
  -5   7  13        4.38      -13.51     61.32 o
  -4   7  13      112.11      124.03     58.61 o
  -3   7  13      105.30       91.90     41.79 o
  -2   7  13      143.07       60.62     50.12 o
  -1   7  13       14.06      -45.79     45.79 o
   0   7  13      178.21      158.51     34.05 o
   1   7  13       26.27       -7.23     34.65 o
   2   7  13      133.63      109.42     37.77 o
   3   7  13       91.11       74.10     36.48 o
   4   7  13      113.16      159.09     46.16 o
   5   7  13        4.31       75.78     47.20 o
  -4   8  13       51.71       16.05     58.68 o
  -3   8  13       46.61       -1.68     58.22 o
  -2   8  13      120.03       33.52     67.32 o
  -1   8  13      308.14      245.41     41.62 o
   0   8  13      107.30       79.32     36.53 o
   1   8  13      313.09      299.14     40.90 o
   2   8  13      127.74      137.95     39.71 o
   3   8  13       48.86       47.03     39.81 o
   4   8  13       59.47      104.92     40.17 o
  -2   9  13       29.08      -33.56     69.75 o
  -1   9  13       31.14       45.59     42.16 o
   0   9  13       43.99       25.98     41.75 o
   1   9  13       31.32       39.86     55.48 o
   2   9  13       18.45       22.21     55.60 o
   0   0  14      118.46      131.73     50.71 o
   1   0  14       98.60      103.23     30.24 o
   2   0  14       20.03       -0.81     27.37 o
   3   0  14      218.83      155.56     34.50 o
   4   0  14        4.12      -26.77     45.58 o
   5   0  14       46.45      -37.20     52.85 o
   6   0  14       98.21        2.51     59.64 o
  -6   1  14       80.54       26.97     59.60 o
  -5   1  14      131.71      134.25     53.72 o
  -4   1  14      111.78       71.91     49.23 o
  -3   1  14      118.21       88.20     28.83 o
  -2   1  14      461.91      481.26     36.91 o
  -1   1  14      227.54      238.91     39.02 o
   0   1  14      173.99      191.68     33.93 o
   1   1  14      263.12      296.80     31.52 o
   2   1  14      456.19      460.49     45.43 o
   3   1  14      113.24      110.56     30.93 o
   4   1  14       94.53       77.17     40.89 o
   5   1  14      135.79       80.77     54.67 o
   6   1  14       84.83      -13.44     58.75 o
  -6   2  14       17.03      -22.66    131.40 o
  -5   2  14      102.78       21.28     76.44 o
  -4   2  14      232.12      193.08     54.31 o
  -3   2  14      107.15       66.81     32.37 o
  -2   2  14        9.16      -24.29     35.58 o
  -1   2  14       56.76       38.85     33.35 o
   0   2  14       42.97       73.02     28.77 o
   1   2  14       72.51       62.84     29.86 o
   2   2  14       17.41      -25.46     29.25 o
   3   2  14      111.14       61.13     41.56 o
   4   2  14      198.60       97.03     47.62 o
   5   2  14      108.19        8.64     50.71 o
   6   2  14       23.05      -58.04     58.04 o
  -6   3  14        8.11      -20.09     91.33 o
  -5   3  14       68.62      -23.25     80.04 o
  -4   3  14      148.98      135.09     46.72 o
  -3   3  14      189.13      178.50     38.47 o
  -2   3  14        7.35      -26.31     38.55 o
  -1   3  14       63.51       50.55     36.58 o
   0   3  14      112.69       95.36     28.55 o
   1   3  14       40.22       31.94     39.50 o
   2   3  14        4.66      -29.31     29.31 o
   3   3  14      175.24      130.85     38.62 o
   4   3  14      121.82       69.12     41.10 o
   5   3  14       63.29      -31.06     49.58 o
   6   3  14       17.84      -54.81     54.81 o
  -6   4  14       37.81       26.11     93.42 o
  -5   4  14      151.69      117.26     53.46 o
  -4   4  14       28.30       12.76     59.14 o
  -3   4  14       37.93       32.28     54.53 o
  -2   4  14      447.17      477.40     59.17 o
  -1   4  14      170.11      164.76     38.71 o
   0   4  14      138.19      155.37     34.07 o
   1   4  14      161.71      123.32     32.42 o
   2   4  14      436.87      403.05     44.10 o
   3   4  14       39.41      -18.32     40.96 o
   4   4  14       27.22      -34.52     41.47 o
   5   4  14      159.25       69.22     44.34 o
   6   4  14       43.54      -51.93     54.31 o
  -5   5  14       28.59       -2.30     68.14 o
  -4   5  14       10.74       -1.56     63.54 o
  -3   5  14       54.12       -6.66     40.87 o
  -2   5  14       54.89       -2.90     43.61 o
  -1   5  14        8.45      -25.88     37.71 o
   0   5  14        0.23      -32.21     33.60 o
   1   5  14       12.00      -30.51     35.83 o
   2   5  14       34.20      -34.82     34.82 o
   3   5  14       64.22        5.29     37.79 o
   4   5  14        7.48      -32.48     42.15 o
   5   5  14       31.59        0.01     45.72 o
  -4   6  14       16.14      -53.29    114.54 o
  -3   6  14       65.58       23.22     49.11 o
  -2   6  14       94.81      -11.43     50.45 o
  -1   6  14      198.75       85.89     79.73 o
   0   6  14       88.49       31.58     45.21 o
   1   6  14      230.59      171.68     37.03 o
   2   6  14      102.52       10.56     37.98 o
   3   6  14       86.06       37.22     37.65 o
   4   6  14       19.10       12.84     43.90 o
  -3   7  14       99.20        4.44     52.87 o
  -2   7  14       61.05      -19.66     77.84 o
  -1   7  14       21.43      -60.60     83.78 o
   0   7  14      222.80      149.73     42.41 o
   1   7  14       20.27      -17.42     38.65 o
   2   7  14       68.34       16.43     41.10 o
   3   7  14      101.42       52.96     42.95 o
  -2   8  14        7.51      -61.28     61.28 o
  -1   8  14       34.45        9.29     61.92 o
   0   8  14      199.08      157.39     44.85 o
   1   8  14       34.36       12.40     41.46 o
   2   8  14        6.52       -9.59     42.39 o
   1   0  15       18.43      -35.24     43.61 o
   2   0  15       56.75       72.15     35.91 o
   3   0  15       42.68       14.46     31.27 o
   4   0  15       18.47      -51.23     51.23 o
   5   0  15       47.58      -20.02     58.54 o
  -5   1  15       37.84      -37.77     56.08 o
  -4   1  15      148.71       77.96     40.90 o
  -3   1  15       43.75       11.04     39.52 o
  -2   1  15      117.88       87.77     40.37 o
  -1   1  15      169.82      152.63     48.29 o
   0   1  15       81.43       83.68     32.08 o
   1   1  15      188.06      163.37     35.66 o
   2   1  15      129.64      120.57     36.19 o
   3   1  15       38.98       -5.13     33.35 o
   4   1  15      149.61      100.02     38.58 o
   5   1  15       55.38       -5.48     55.20 o
  -5   2  15        4.38      -46.84     84.38 o
  -4   2  15       17.86      -42.28     48.61 o
  -3   2  15      124.20      111.89     40.81 o
  -2   2  15      144.88      128.74     41.23 o
  -1   2  15       57.54       40.09     40.22 o
   0   2  15        1.75      -25.69     31.76 o
   1   2  15       50.60       51.89     38.17 o
   2   2  15      129.56      142.30     36.60 o
   3   2  15      117.94       61.63     34.25 o
   4   2  15       21.95       -7.75     42.21 o
   5   2  15        3.31      -54.78     54.78 o
  -5   3  15       47.72      -21.68     55.91 o
  -4   3  15       25.26       -5.20     62.62 o
  -3   3  15       10.22      -47.72     56.51 o
  -2   3  15       52.62       26.12     45.74 o
  -1   3  15      153.08      148.15     42.26 o
   0   3  15       28.66       38.15     35.79 o
   1   3  15      125.07      103.80     35.75 o
   2   3  15       50.95       39.79     35.90 o
   3   3  15       10.78      -34.83     34.83 o
   4   3  15       19.73      -34.03     43.76 o
   5   3  15       29.32      -67.26     67.26 o
  -4   4  15       79.58      104.15     65.48 o
  -3   4  15      356.47      366.29     72.52 o
  -2   4  15       41.61       14.35     47.69 o
  -1   4  15      160.64       80.46     48.11 o
   0   4  15      196.49      154.34     50.62 o
   1   4  15      130.71       96.45     35.62 o
   2   4  15       42.89      -16.56     37.63 o
   3   4  15      339.72      268.43     41.95 o
   4   4  15       97.33       42.65     45.32 o
  -3   5  15        2.29      -30.69     61.29 o
  -2   5  15       35.17      -21.20     46.57 o
  -1   5  15       61.45      -32.75     54.09 o
   0   5  15       34.23      -25.08     58.82 o
   1   5  15       43.17       -2.36     45.55 o
   2   5  15       52.97       -7.41     38.78 o
   3   5  15        3.28      -38.30     38.30 o
  -2   6  15       22.90      -72.85     72.85 o
  -1   6  15       26.86      -77.83     81.48 o
   0   6  15      103.64       66.70     64.09 o
   1   6  15       35.59      -39.38     39.38 o
   2   6  15       30.25      -40.92     40.92 o
   0   7  15       23.65      -62.23    124.65 o
   0   0  16       10.98      -22.16     62.48 o
   1   0  16      416.82      410.29     53.35 o
   2   0  16        8.01      -44.16     48.56 o
   3   0  16       40.75       17.86     39.86 o
  -3   1  16        4.40      -43.47     43.47 o
  -2   1  16        8.45      -32.82     48.38 o
  -1   1  16       45.08       -7.16     50.06 o
   0   1  16        5.66      -44.12     44.12 o
   1   1  16       42.14       26.32     44.75 o
   2   1  16       12.16       -9.53     38.99 o
   3   1  16        4.82      -27.76     40.07 o
  -3   2  16       74.59       44.93     70.88 o
  -2   2  16      180.33      168.97     51.61 o
  -1   2  16       38.10      -23.43     50.37 o
   0   2  16       87.50       26.77     49.78 o
   1   2  16       44.78       33.59     43.07 o
   2   2  16      183.75      205.02     42.40 o
   3   2  16       81.72       13.99     40.37 o
  -3   3  16       22.16      -41.25     72.48 o
  -2   3  16       88.27       14.47     50.34 o
  -1   3  16       23.91      -47.18     57.54 o
   0   3  16       43.41       -9.28     49.56 o
   1   3  16       25.30       25.62     40.12 o
   2   3  16       67.30       32.82     41.25 o
   3   3  16       19.13      -22.01     41.53 o
  -2   4  16       34.46      -12.38     51.37 o
  -1   4  16       20.37      -47.77    100.78 o
   0   4  16      122.25       63.04     50.40 o
   1   4  16       23.44       -2.19     41.58 o
   2   4  16       35.61       -7.48     41.39 o
 
